# Supplementary material for: Sarcopenia-related traits and 10 digestive system disorders: insight from genetic correlation and Mendelian randomization
Source: Front Public Health. 2024 Jul 10;12:1412842. doi: 10.3389/fpubh.2024.1412842 (PMC11267997; doi:10.3389/fpubh.2024.1412842)
Supplement: Supplementary file 3 [file Table_2.XLSX]

## Sheet: Sheet1
Supplementary Table S1: Comprehensive details on data sources for sarcopenia and 10 digestive system diseases
Traits	Data sources
Appendicular lean mass	ebi-a-GCST90000025
Low grip strength	ebi-a-GCST90007526
Walking pace	ukb-b-4711
Gastroesophageal reflux disease	ebi-a-GCST90000514,ebi-a-GCST90038624
Esophageal cancer	ebi-a-GCST90018841,ieu-b-4960
Gastric cancer	ebi-a-GCST90018849
Gastroduodenal ulcer	ukb-d-K11_GASTRODUOULC,finn-b-K11_GASTRODUOULC
Colorectal cancer	ieu-b-4965,finn-b-C3_COLORECTAL
Chronic pancreatitis	finn-b-K11_CHRONPANC,ebi-a-GCST90018821
Pancreatic cancer	ebi-a-GCST90018893,ieu-a-822
Non-alcoholic fatty liver disease	ebi-a-GCST90091033,finn-b-NAFLD
Liver cirrhosis	ebi-a-GCST90018826,finn-b-CIRRHOSIS_BROAD
Liver cancer	ieu-b-4953,finn-b-C3_LIVER_INTRAHEPATIC_BILE_DUCTS_EXALLC

## Sheet: Sheet2
Supplementary Table S2: The genetic correlation results
The genetic correlation results of appendicular lean mass on gastroesophageal reflux disease.
rg	-0.138811
rg_se	0.0146488
rg_p	2.64452e-21
The genetic correlation results of appendicular lean mass on esophageal cancer.
rg	-0.0275075
rg_se	0.0973631
rg_p	0.777541
The genetic correlation results of appendicular lean mass on chronic pancreatitis.
rg	0.212156
rg_se	0.0619603
rg_p	0.000616916
The genetic correlation results of appendicular lean mass on colorectal cancer.
rg	-0.126002
rg_se	0.0421214
rg_p	0.00277693
The genetic correlation results of appendicular lean mass on pancreatic cancer.
rg	0.19799
rg_se	0.12385
rg_p	0.109901
The genetic correlation results of appendicular lean mass on liver cancer.
rg	-0.0677558
rg_se	0.135134
rg_p	0.616093
The genetic correlation results of appendicular lean mass on non-alcoholic fatty liver disease.
rg	-0.174742
rg_se	0.0637847
rg_p	0.00615224
The genetic correlation results of appendicular lean mass on gastroduodenal ulcer.
rg	0.0832288
rg_se	0.0431828
rg_p	0.0539347
The genetic correlation results of appendicular lean mass on liver cirrhosis.
rg	0.136351
rg_se	0.0477821
rg_p	0.00432278
The genetic correlation results of low grip strength on gastroesophageal reflux disease.
rg	0.238882
rg_se	0.0269842
rg_p	8.54633e-19
The genetic correlation results of low grip strength on chronic pancreatitis.
rg	-0.20142
rg_se	0.10429
rg_p	0.0534399
The genetic correlation results of low grip strength on colorectal cancer.
rg	0.126013
rg_se	0.0727811
rg_p	0.083381
The genetic correlation results of low grip strength on esophageal cancer.
rg	-0.0670688
rg_se	0.147523
rg_p	0.649374
The genetic correlation results of low grip strength on pancreatic cancer.
rg	-0.0670688
rg_se	0.147523
rg_p	0.649374
The genetic correlation results of low grip strength on liver cancer.
rg	0.146002
rg_se	0.216791
rg_p	0.500649
The genetic correlation results of low grip strength on non-alcoholic fatty liver disease.
rg	0.111728
rg_se	0.110065
rg_p	0.310054
The genetic correlation results of low grip strength on gastroduodenal ulcer.
rg	-0.0816757
rg_se	0.0846221
rg_p	0.334453
The genetic correlation results of low grip strength on liver cirrhosis.
rg	-0.108317
rg_se	0.080044
rg_p	0.175984
The genetic correlation results of walking pace on gastroesophageal reflux disease.
rg	-0.595205
rg_se	0.0212187
rg_p	3.88174e-173
The genetic correlation results of walking pace on esophageal cancer.
rg	-0.170163
rg_se	0.107755
rg_p	0.114297
The genetic correlation results of walking pace on pancreatic cancer.
rg	-0.277805
rg_se	0.151386
rg_p	0.0664943
The genetic correlation results of walking pace on non-alcoholic fatty liver disease.
rg	-0.430248
rg_se	0.0937496
rg_p	4.44666e-06
The genetic correlation results of walking pace on chronic pancreatitis.
rg	0.0616317
rg_se	0.209643
rg_p	0.768771
The genetic correlation results of walking pace on colorectal cancer.
rg	0.0393041
rg_se	0.0525978
rg_p	0.454908
The genetic correlation results of walking pace on gastroduodenal ulcer.
rg	-0.349016
rg_se	0.0553838
rg_p	2.94276e-10
The genetic correlation results of walking pace on liver cirrhosis.
rg	-0.21161
rg_se	0.0562312
rg_p	0.000167745
The genetic correlation results of walking pace on liver cancer.
rg	-0.271643
rg_se	0.168622
rg_p	0.107189

## Sheet: Sheet3
Supplementary Table S3: The Mendelian Randomization analysis results
The results of appendicular lean mass on gastroesophageal reflux disease(1).
id.exposure	id.outcome	outcome	exposure	method	nsnp	b	se	pval	lo_ci	up_ci	or	or_lci95	or_uci95
ebi-a-GCST90000025	ebi-a-GCST90000514	Gastroesophageal reflux disease || id:ebi-a-GCST90000514	Appendicular lean mass || id:ebi-a-GCST90000025	Inverse variance weighted	358	-0.151106	0.0228996	4.15036e-11	-0.195989	-0.106222	0.859757	0.822021	0.899225
ebi-a-GCST90000025	ebi-a-GCST90000514	Gastroesophageal reflux disease || id:ebi-a-GCST90000514	Appendicular lean mass || id:ebi-a-GCST90000025	MR Egger	358	-0.101583	0.0560734	0.070888	-0.211487	0.00832034	0.903406	0.80938	1.00836
ebi-a-GCST90000025	ebi-a-GCST90000514	Gastroesophageal reflux disease || id:ebi-a-GCST90000514	Appendicular lean mass || id:ebi-a-GCST90000025	Weighted median	358	-0.126696	0.0253853	6.0091e-07	-0.176451	-0.0769408	0.881002	0.83824	0.925945
ebi-a-GCST90000025	ebi-a-GCST90000514	Gastroesophageal reflux disease || id:ebi-a-GCST90000514	Appendicular lean mass || id:ebi-a-GCST90000025	MRConMix	358	-0.11146	0.799258	0.0029861	-1.67801	1.45509	0.894527	0.186746	4.28485
The results of appendicular lean mass on gastroesophageal reflux disease(2).
id.exposure	id.outcome	outcome	exposure	method	nsnp	b	se	pval	lo_ci	up_ci	or	or_lci95	or_uci95
ebi-a-GCST90000025	ebi-a-GCST90018848	Gastroesophageal reflux disease || id:ebi-a-GCST90018848	Appendicular lean mass || id:ebi-a-GCST90000025	Inverse variance weighted	582	-0.149048	0.0218038	8.14977e-12	-0.191784	-0.106313	0.861528	0.825485	0.899143
ebi-a-GCST90000025	ebi-a-GCST90018848	Gastroesophageal reflux disease || id:ebi-a-GCST90018848	Appendicular lean mass || id:ebi-a-GCST90000025	MR Egger	582	-0.171449	0.0502755	0.0006943	-0.269989	-0.0729091	0.842443	0.763388	0.929685
ebi-a-GCST90000025	ebi-a-GCST90018848	Gastroesophageal reflux disease || id:ebi-a-GCST90018848	Appendicular lean mass || id:ebi-a-GCST90000025	Weighted median	582	-0.165395	0.0321779	2.74727e-07	-0.228464	-0.102326	0.847559	0.795755	0.902735
ebi-a-GCST90000025	ebi-a-GCST90018848	Gastroesophageal reflux disease || id:ebi-a-GCST90018848	Appendicular lean mass || id:ebi-a-GCST90000025	MRConMix	582	-0.162288	1.04999	3.2604e-07	-2.22027	1.8957	0.850196	0.108579	6.6572
The results of appendicular lean mass on chronic pancreatitis(1).
id.exposure	id.outcome	outcome	exposure	method	nsnp	b	se	pval	lo_ci	up_ci	or	or_lci95	or_uci95
ebi-a-GCST90000025	finn-b-K11_CHRONPANC	Chronic pancreatitis || id:finn-b-K11_CHRONPANC	Appendicular lean mass || id:ebi-a-GCST90000025	Inverse variance weighted	556	-0.0948197	0.0839523	0.25871	-0.259366	0.0697269	0.909537	0.77154	1.07222
ebi-a-GCST90000025	finn-b-K11_CHRONPANC	Chronic pancreatitis || id:finn-b-K11_CHRONPANC	Appendicular lean mass || id:ebi-a-GCST90000025	MR Egger	556	-0.318039	0.190941	0.0963497	-0.692283	0.0562046	0.727574	0.500432	1.05781
ebi-a-GCST90000025	finn-b-K11_CHRONPANC	Chronic pancreatitis || id:finn-b-K11_CHRONPANC	Appendicular lean mass || id:ebi-a-GCST90000025	Weighted median	556	-0.187201	0.128703	0.145802	-0.439459	0.0650566	0.829277	0.644385	1.06722
ebi-a-GCST90000025	finn-b-K11_CHRONPANC	Chronic pancreatitis || id:finn-b-K11_CHRONPANC	Appendicular lean mass || id:ebi-a-GCST90000025	MRConMix	556	-0.240256	3.86023	0.137191	-7.80631	7.32579	0.786426	0.000407159	1518.98
The results of appendicular lean mass on chronic pancreatitis(2).
id.exposure	id.outcome	outcome	exposure	method	nsnp	b	se	pval	lo_ci	up_ci	or	or_lci95	or_uci95
ebi-a-GCST90000025	ebi-a-GCST90018821	Chronic pancreatitis || id:ebi-a-GCST90018821	Appendicular lean mass || id:ebi-a-GCST90000025	Inverse variance weighted	168	-0.128953	0.151501	0.394678	-0.425895	0.16799	0.879016	0.653185	1.18292
ebi-a-GCST90000025	ebi-a-GCST90018821	Chronic pancreatitis || id:ebi-a-GCST90018821	Appendicular lean mass || id:ebi-a-GCST90000025	MR Egger	168	-0.293516	0.340554	0.389997	-0.961002	0.373969	0.745637	0.38251	1.45349
ebi-a-GCST90000025	ebi-a-GCST90018821	Chronic pancreatitis || id:ebi-a-GCST90018821	Appendicular lean mass || id:ebi-a-GCST90000025	Weighted median	168	-0.0215969	0.271979	0.936709	-0.554675	0.511482	0.978635	0.574259	1.66776
ebi-a-GCST90000025	ebi-a-GCST90018821	Chronic pancreatitis || id:ebi-a-GCST90018821	Appendicular lean mass || id:ebi-a-GCST90000025	MRConMix	168	-0.00928571	4.03721	0.985501	-7.92222	7.90365	0.990757	0.000362595	2707.15
The results of appendicular lean mass on esophageal cancer(1).
id.exposure	id.outcome	outcome	exposure	method	nsnp	b	se	pval	lo_ci	up_ci	or	or_lci95	or_uci95
ebi-a-GCST90000025	ebi-a-GCST90018841	Esophageal cancer || id:ebi-a-GCST90018841	Appendicular lean mass || id:ebi-a-GCST90000025	Inverse variance weighted	168	-0.0735525	0.141835	0.604056	-0.35155	0.204445	0.929087	0.703597	1.22684
ebi-a-GCST90000025	ebi-a-GCST90018841	Esophageal cancer || id:ebi-a-GCST90018841	Appendicular lean mass || id:ebi-a-GCST90000025	MR Egger	168	0.277319	0.330694	0.402901	-0.37084	0.925479	1.31959	0.690154	2.52308
ebi-a-GCST90000025	ebi-a-GCST90018841	Esophageal cancer || id:ebi-a-GCST90018841	Appendicular lean mass || id:ebi-a-GCST90000025	Weighted median	168	-0.135143	0.229961	0.556748	-0.585868	0.315581	0.873591	0.556623	1.37106
ebi-a-GCST90000025	ebi-a-GCST90018841	Esophageal cancer || id:ebi-a-GCST90018841	Appendicular lean mass || id:ebi-a-GCST90000025	MRConMix	168	-0.201181	3.56038	0.255551	-7.17952	6.77716	0.817765	0.000762031	877.574
The results of appendicular lean mass on esophageal cancer(2).
id.exposure	id.outcome	outcome	exposure	method	nsnp	b	se	pval	lo_ci	up_ci	or	or_lci95	or_uci95
ebi-a-GCST90000025	ieu-b-4960	Oesophageal cancer || id:ieu-b-4960	Appendicular lean mass || id:ebi-a-GCST90000025	Inverse variance weighted	556	-0.00024346	0.000235935	0.302122	-0.000705893	0.000218973	0.999757	0.999294	1.00022
ebi-a-GCST90000025	ieu-b-4960	Oesophageal cancer || id:ieu-b-4960	Appendicular lean mass || id:ebi-a-GCST90000025	MR Egger	556	-0.000183284	0.000558183	0.742764	-0.00127732	0.000910755	0.999817	0.998723	1.00091
ebi-a-GCST90000025	ieu-b-4960	Oesophageal cancer || id:ieu-b-4960	Appendicular lean mass || id:ebi-a-GCST90000025	Weighted median	556	-6.81285e-06	0.000378872	0.985653	-0.000749402	0.000735776	0.999993	0.999251	1.00074
ebi-a-GCST90000025	ieu-b-4960	Oesophageal cancer || id:ieu-b-4960	Appendicular lean mass || id:ebi-a-GCST90000025	MRConMix	556	-0.00148374	0.0101874	1	-0.0214511	0.0184836	0.998517	0.978777	1.01866
The results of appendicular lean mass on gastric cancer.
id.exposure	id.outcome	outcome	exposure	method	nsnp	b	se	pval	lo_ci	up_ci	or	or_lci95	or_uci95
ebi-a-GCST90000025	ebi-a-GCST90018849	Gastric cancer || id:ebi-a-GCST90018849	Appendicular lean mass || id:ebi-a-GCST90000025	Inverse variance weighted	583	0.122187	0.0450627	0.00669811	0.0338643	0.21051	1.12997	1.03444	1.23431
ebi-a-GCST90000025	ebi-a-GCST90018849	Gastric cancer || id:ebi-a-GCST90018849	Appendicular lean mass || id:ebi-a-GCST90000025	MR Egger	583	0.236054	0.11146	0.0346137	0.0175915	0.454516	1.26624	1.01775	1.57541
ebi-a-GCST90000025	ebi-a-GCST90018849	Gastric cancer || id:ebi-a-GCST90018849	Appendicular lean mass || id:ebi-a-GCST90000025	Weighted median	583	0.152911	0.0714958	0.032457	0.0127789	0.293042	1.16522	1.01286	1.3405
ebi-a-GCST90000025	ebi-a-GCST90018849	Gastric cancer || id:ebi-a-GCST90018849	Appendicular lean mass || id:ebi-a-GCST90000025	MRConMix	583	0.0919557	3.19154	0.0576999	-6.16346	6.34737	1.09632	0.00210496	570.989
The results of appendicular lean mass on colorectal cancer(1).
id.exposure	id.outcome	outcome	exposure	method	nsnp	b	se	pval	lo_ci	up_ci	or	or_lci95	or_uci95
ebi-a-GCST90000025	ieu-b-4965	Colorectal cancer || id:ieu-b-4965	Appendicular lean mass || id:ebi-a-GCST90000025	Inverse variance weighted	164	0.00048924	0.0013915	0.725143	-0.00223809	0.00321657	1.00049	0.997764	1.00322
ebi-a-GCST90000025	ieu-b-4965	Colorectal cancer || id:ieu-b-4965	Appendicular lean mass || id:ebi-a-GCST90000025	MR Egger	164	0.000743214	0.00313197	0.812725	-0.00539546	0.00688188	1.00074	0.994619	1.00691
ebi-a-GCST90000025	ieu-b-4965	Colorectal cancer || id:ieu-b-4965	Appendicular lean mass || id:ebi-a-GCST90000025	Weighted median	164	-0.000578117	0.00215692	0.788677	-0.00480569	0.00364945	0.999422	0.995206	1.00366
ebi-a-GCST90000025	ieu-b-4965	Colorectal cancer || id:ieu-b-4965	Appendicular lean mass || id:ebi-a-GCST90000025	MRConMix	164	-0.00367101	0.0331424	1	-0.0686302	0.0612881	0.996336	0.933672	1.06321
The results of appendicular lean mass on colorectal cancer(2).
id.exposure	id.outcome	outcome	exposure	method	nsnp	b	se	pval	lo_ci	up_ci	or	or_lci95	or_uci95
ebi-a-GCST90000025	finn-b-C3_COLORECTAL	Colorectal cancer || id:finn-b-C3_COLORECTAL	Appendicular lean mass || id:ebi-a-GCST90000025	Inverse variance weighted	160	-0.247842	0.126055	0.0492813	-0.49491	-0.000775217	0.780483	0.609626	0.999225
ebi-a-GCST90000025	finn-b-C3_COLORECTAL	Colorectal cancer || id:finn-b-C3_COLORECTAL	Appendicular lean mass || id:ebi-a-GCST90000025	MR Egger	160	-0.0276151	0.280492	0.921698	-0.57738	0.52215	0.972763	0.561367	1.68565
ebi-a-GCST90000025	finn-b-C3_COLORECTAL	Colorectal cancer || id:finn-b-C3_COLORECTAL	Appendicular lean mass || id:ebi-a-GCST90000025	Weighted median	160	-0.210966	0.202882	0.298412	-0.608615	0.186683	0.809801	0.544104	1.20525
ebi-a-GCST90000025	finn-b-C3_COLORECTAL	Colorectal cancer || id:finn-b-C3_COLORECTAL	Appendicular lean mass || id:ebi-a-GCST90000025	MRConMix	160	-0.190443	3.04409	0.247595	-6.15686	5.77598	0.826593	0.00211889	322.459
The results of appendicular lean mass on pancreatic cancer(1).
id.exposure	id.outcome	outcome	exposure	method	nsnp	b	se	pval	lo_ci	up_ci	or	or_lci95	or_uci95
ebi-a-GCST90000025	ebi-a-GCST90018893	Pancreatic cancer || id:ebi-a-GCST90018893	Appendicular lean mass || id:ebi-a-GCST90000025	Inverse variance weighted	583	0.0254558	0.084186	0.762366	-0.139549	0.19046	1.02578	0.869751	1.20981
ebi-a-GCST90000025	ebi-a-GCST90018893	Pancreatic cancer || id:ebi-a-GCST90018893	Appendicular lean mass || id:ebi-a-GCST90000025	MR Egger	583	-0.0373614	0.196921	0.849588	-0.423326	0.348603	0.963328	0.654865	1.41709
ebi-a-GCST90000025	ebi-a-GCST90018893	Pancreatic cancer || id:ebi-a-GCST90018893	Appendicular lean mass || id:ebi-a-GCST90000025	Weighted median	583	-0.0250264	0.132161	0.849808	-0.284062	0.234009	0.975284	0.75272	1.26366
ebi-a-GCST90000025	ebi-a-GCST90018893	Pancreatic cancer || id:ebi-a-GCST90018893	Appendicular lean mass || id:ebi-a-GCST90000025	MRConMix	583	0.0206273	4.19684	0.87385	-8.20518	8.24644	1.02084	0.000273234	3814.01
The results of appendicular lean mass on pancreatic cancer(2).
id.exposure	id.outcome	outcome	exposure	method	nsnp	b	se	pval	lo_ci	up_ci	or	or_lci95	or_uci95
ebi-a-GCST90000025	ieu-a-822	Pancreatic cancer || id:ieu-a-822	Appendicular lean mass || id:ebi-a-GCST90000025	Inverse variance weighted	262	-0.0350041	0.156888	0.823446	-0.342505	0.272496	0.965602	0.70999	1.31324
ebi-a-GCST90000025	ieu-a-822	Pancreatic cancer || id:ieu-a-822	Appendicular lean mass || id:ebi-a-GCST90000025	MR Egger	262	-0.0221614	0.399578	0.955813	-0.805334	0.761012	0.978082	0.446938	2.14044
ebi-a-GCST90000025	ieu-a-822	Pancreatic cancer || id:ieu-a-822	Appendicular lean mass || id:ebi-a-GCST90000025	Weighted median	262	-0.079747	0.241094	0.740817	-0.552291	0.392797	0.92335	0.575629	1.48112
ebi-a-GCST90000025	ieu-a-822	Pancreatic cancer || id:ieu-a-822	Appendicular lean mass || id:ebi-a-GCST90000025	MRConMix	262	-0.153342	4.41026	0.572153	-8.79745	8.49077	0.857836	0.000151118	4869.61
The results of appendicular lean mass on liver cancer(1).
id.exposure	id.outcome	outcome	exposure	method	nsnp	b	se	pval	lo_ci	up_ci	or	or_lci95	or_uci95
ebi-a-GCST90000025	ieu-b-4953	Liver cell carcinoma || id:ieu-b-4953	Appendicular lean mass || id:ebi-a-GCST90000025	Inverse variance weighted	497	2.17768e-05	0.000123486	0.860019	-0.000220256	0.000263809	1.00002	0.99978	1.00026
ebi-a-GCST90000025	ieu-b-4953	Liver cell carcinoma || id:ieu-b-4953	Appendicular lean mass || id:ebi-a-GCST90000025	MR Egger	497	-0.000215544	0.000299781	0.472478	-0.000803115	0.000372027	0.999784	0.999197	1.00037
ebi-a-GCST90000025	ieu-b-4953	Liver cell carcinoma || id:ieu-b-4953	Appendicular lean mass || id:ebi-a-GCST90000025	Weighted median	497	-0.000100176	0.00020321	0.622036	-0.000498467	0.000298115	0.9999	0.999502	1.0003
ebi-a-GCST90000025	ieu-b-4953	Liver cell carcinoma || id:ieu-b-4953	Appendicular lean mass || id:ebi-a-GCST90000025	MRConMix	497	0.000551009	0.00518392	1	-0.00960947	0.0107115	1.00055	0.990437	1.01077
The results of appendicular lean mass on liver cancer(2).
id.exposure	id.outcome	outcome	exposure	method	nsnp	b	se	pval	lo_ci	up_ci	or	or_lci95	or_uci95
ebi-a-GCST90000025	finn-b-C3_LIVER_INTRAHEPATIC_BILE_DUCTS_EXALLC	Malignant neoplasm of liver and intrahepatic bile ducts (all cancers excluded) || id:finn-b-C3_LIVER_INTRAHEPATIC_BILE_DUCTS_EXALLC	Appendicular lean mass || id:ebi-a-GCST90000025	Inverse variance weighted	556	-0.192062	0.187443	0.305532	-0.559449	0.175326	0.825256	0.571524	1.19163
ebi-a-GCST90000025	finn-b-C3_LIVER_INTRAHEPATIC_BILE_DUCTS_EXALLC	Malignant neoplasm of liver and intrahepatic bile ducts (all cancers excluded) || id:finn-b-C3_LIVER_INTRAHEPATIC_BILE_DUCTS_EXALLC	Appendicular lean mass || id:ebi-a-GCST90000025	MR Egger	556	-0.703547	0.427443	0.100342	-1.54133	0.134241	0.494827	0.214095	1.14367
ebi-a-GCST90000025	finn-b-C3_LIVER_INTRAHEPATIC_BILE_DUCTS_EXALLC	Malignant neoplasm of liver and intrahepatic bile ducts (all cancers excluded) || id:finn-b-C3_LIVER_INTRAHEPATIC_BILE_DUCTS_EXALLC	Appendicular lean mass || id:ebi-a-GCST90000025	Weighted median	556	-0.323797	0.299319	0.279351	-0.910461	0.262868	0.723397	0.402339	1.30065
ebi-a-GCST90000025	finn-b-C3_LIVER_INTRAHEPATIC_BILE_DUCTS_EXALLC	Malignant neoplasm of liver and intrahepatic bile ducts (all cancers excluded) || id:finn-b-C3_LIVER_INTRAHEPATIC_BILE_DUCTS_EXALLC	Appendicular lean mass || id:ebi-a-GCST90000025	MRConMix	556	-0.453494	8.43503	0.289118	-16.9862	16.0792	0.635404	4.19767e-08	9.61815e+06
The results of appendicular lean mass on non-alcoholic fatty liver disease(1).
id.exposure	id.outcome	outcome	exposure	method	nsnp	b	se	pval	lo_ci	up_ci	or	or_lci95	or_uci95
ebi-a-GCST90000025	ebi-a-GCST90054782	Nonalcoholic fatty liver disease || id:ebi-a-GCST90054782	Appendicular lean mass || id:ebi-a-GCST90000025	Inverse variance weighted	599	-0.20775	0.0516565	5.77633e-05	-0.308997	-0.106504	0.81241	0.734183	0.898972
ebi-a-GCST90000025	ebi-a-GCST90054782	Nonalcoholic fatty liver disease || id:ebi-a-GCST90054782	Appendicular lean mass || id:ebi-a-GCST90000025	MR Egger	599	-0.312843	0.119254	0.00892998	-0.546581	-0.0791049	0.731365	0.578926	0.923943
ebi-a-GCST90000025	ebi-a-GCST90054782	Nonalcoholic fatty liver disease || id:ebi-a-GCST90054782	Appendicular lean mass || id:ebi-a-GCST90000025	Weighted median	599	-0.251726	0.0736088	0.000626713	-0.395999	-0.107453	0.777458	0.673007	0.898119
ebi-a-GCST90000025	ebi-a-GCST90054782	Nonalcoholic fatty liver disease || id:ebi-a-GCST90054782	Appendicular lean mass || id:ebi-a-GCST90000025	MRConMix	599	-0.324962	2.34782	1.16672e-05	-4.9267	4.27677	0.722555	0.00725041	72.0077
The results of appendicular lean mass on non-alcoholic fatty liver disease(2).
id.exposure	id.outcome	outcome	exposure	method	nsnp	b	se	pval	lo_ci	up_ci	or	or_lci95	or_uci95
ebi-a-GCST90000025	finn-b-NAFLD	Nonalcoholic fatty liver disease || id:finn-b-NAFLD	Appendicular lean mass || id:ebi-a-GCST90000025	Inverse variance weighted	556	-0.307819	0.11123	0.0056504	-0.52583	-0.0898081	0.735048	0.591064	0.914107
ebi-a-GCST90000025	finn-b-NAFLD	Nonalcoholic fatty liver disease || id:finn-b-NAFLD	Appendicular lean mass || id:ebi-a-GCST90000025	MR Egger	556	-0.589824	0.253086	0.0201364	-1.08587	-0.093775	0.554425	0.337607	0.910488
ebi-a-GCST90000025	finn-b-NAFLD	Nonalcoholic fatty liver disease || id:finn-b-NAFLD	Appendicular lean mass || id:ebi-a-GCST90000025	Weighted median	556	-0.414566	0.18483	0.0248996	-0.776832	-0.052299	0.660627	0.45986	0.949045
ebi-a-GCST90000025	finn-b-NAFLD	Nonalcoholic fatty liver disease || id:finn-b-NAFLD	Appendicular lean mass || id:ebi-a-GCST90000025	MRConMix	556	-0.604207	5.18864	0.00601632	-10.7739	9.56553	0.546508	2.09381e-05	14264.5
The results of appendicular lean mass on gastroduodenal ulcer(1).
id.exposure	id.outcome	outcome	exposure	method	nsnp	b	se	pval	lo_ci	up_ci	or	or_lci95	or_uci95
ebi-a-GCST90000025	ukb-d-K11_GASTRODUOULC	Gastroduodenal ulcer || id:ukb-d-K11_GASTRODUOULC	Appendicular lean mass || id:ebi-a-GCST90000025	Inverse variance weighted	599	-0.000980376	0.000510422	0.0547676	-0.0019808	2.00519e-05	0.99902	0.998021	1.00002
ebi-a-GCST90000025	ukb-d-K11_GASTRODUOULC	Gastroduodenal ulcer || id:ukb-d-K11_GASTRODUOULC	Appendicular lean mass || id:ebi-a-GCST90000025	MR Egger	599	0.000568171	0.0011761	0.629205	-0.00173699	0.00287333	1.00057	0.998265	1.00288
ebi-a-GCST90000025	ukb-d-K11_GASTRODUOULC	Gastroduodenal ulcer || id:ukb-d-K11_GASTRODUOULC	Appendicular lean mass || id:ebi-a-GCST90000025	Weighted median	599	-0.00110304	0.000806126	0.171212	-0.00268305	0.00047697	0.998898	0.997321	1.00048
ebi-a-GCST90000025	ukb-d-K11_GASTRODUOULC	Gastroduodenal ulcer || id:ukb-d-K11_GASTRODUOULC	Appendicular lean mass || id:ebi-a-GCST90000025	MRConMix	599	-0.00369063	0.0236812	0.00205493	-0.0501057	0.0427245	0.996316	0.951129	1.04365
The results of appendicular lean mass on gastroduodenal ulcer(2).
id.exposure	id.outcome	outcome	exposure	method	nsnp	b	se	pval	lo_ci	up_ci	or	or_lci95	or_uci95
ebi-a-GCST90000025	finn-b-K11_GASTRODUOULC	Gastroduodenal ulcer || id:finn-b-K11_GASTRODUOULC	Appendicular lean mass || id:ebi-a-GCST90000025	Inverse variance weighted	556	-0.0756363	0.053784	0.159636	-0.181053	0.0297803	0.927153	0.834391	1.03023
ebi-a-GCST90000025	finn-b-K11_GASTRODUOULC	Gastroduodenal ulcer || id:finn-b-K11_GASTRODUOULC	Appendicular lean mass || id:ebi-a-GCST90000025	MR Egger	556	-0.0888268	0.122575	0.46896	-0.329074	0.151421	0.915004	0.71959	1.16349
ebi-a-GCST90000025	finn-b-K11_GASTRODUOULC	Gastroduodenal ulcer || id:finn-b-K11_GASTRODUOULC	Appendicular lean mass || id:ebi-a-GCST90000025	Weighted median	556	-0.0500439	0.0851905	0.556912	-0.217017	0.11693	0.951188	0.804916	1.12404
ebi-a-GCST90000025	finn-b-K11_GASTRODUOULC	Gastroduodenal ulcer || id:finn-b-K11_GASTRODUOULC	Appendicular lean mass || id:ebi-a-GCST90000025	MRConMix	556	-0.0847368	2.4472	0.451529	-4.88126	4.71178	0.918754	0.00758748	111.25
The results of appendicular lean mass on liver cirrhosis(1).
id.exposure	id.outcome	outcome	exposure	method	nsnp	b	se	pval	lo_ci	up_ci	or	or_lci95	or_uci95
ebi-a-GCST90000025	ebi-a-GCST90018826	Cirrhosis || id:ebi-a-GCST90018826	Appendicular lean mass || id:ebi-a-GCST90000025	Inverse variance weighted	580	0.00454556	0.079186	0.954224	-0.150659	0.15975	1.00456	0.860141	1.17322
ebi-a-GCST90000025	ebi-a-GCST90018826	Cirrhosis || id:ebi-a-GCST90018826	Appendicular lean mass || id:ebi-a-GCST90000025	MR Egger	580	-0.0554572	0.198317	0.779854	-0.444158	0.333243	0.946053	0.641364	1.39549
ebi-a-GCST90000025	ebi-a-GCST90018826	Cirrhosis || id:ebi-a-GCST90018826	Appendicular lean mass || id:ebi-a-GCST90000025	Weighted median	580	0.077984	0.118984	0.512199	-0.155224	0.311192	1.08111	0.856223	1.36505
ebi-a-GCST90000025	ebi-a-GCST90018826	Cirrhosis || id:ebi-a-GCST90018826	Appendicular lean mass || id:ebi-a-GCST90000025	MRConMix	580	0.04	7.10068	0.609834	-13.8773	13.9573	1.04081	9.40059e-07	1.15236e+06
The results of appendicular lean mass on liver cirrhosis(2).
id.exposure	id.outcome	outcome	exposure	method	nsnp	b	se	pval	lo_ci	up_ci	or	or_lci95	or_uci95
ebi-a-GCST90000025	finn-b-CIRRHOSIS_BROAD	Cirrhosis, broad definition used in the article https://doi.org/10.1101/594523 || id:finn-b-CIRRHOSIS_BROAD	Appendicular lean mass || id:ebi-a-GCST90000025	Inverse variance weighted	556	-0.125572	0.0787312	0.110724	-0.279885	0.0287409	0.881992	0.75587	1.02916
ebi-a-GCST90000025	finn-b-CIRRHOSIS_BROAD	Cirrhosis, broad definition used in the article https://doi.org/10.1101/594523 || id:finn-b-CIRRHOSIS_BROAD	Appendicular lean mass || id:ebi-a-GCST90000025	MR Egger	556	-0.035778	0.17925	0.841868	-0.387109	0.315553	0.964854	0.679017	1.37102
ebi-a-GCST90000025	finn-b-CIRRHOSIS_BROAD	Cirrhosis, broad definition used in the article https://doi.org/10.1101/594523 || id:finn-b-CIRRHOSIS_BROAD	Appendicular lean mass || id:ebi-a-GCST90000025	Weighted median	556	-0.134288	0.128547	0.296181	-0.38624	0.117664	0.874338	0.679607	1.12487
ebi-a-GCST90000025	finn-b-CIRRHOSIS_BROAD	Cirrhosis, broad definition used in the article https://doi.org/10.1101/594523 || id:finn-b-CIRRHOSIS_BROAD	Appendicular lean mass || id:ebi-a-GCST90000025	MRConMix	556	-0.21381	3.55698	0.0325802	-7.18549	6.75787	0.807502	0.000757496	860.81
The results of low hand grip strength on gastroesophageal reflux disease(1).
id.exposure	id.outcome	outcome	exposure	method	nsnp	b	se	pval	lo_ci	up_ci	or	or_lci95	or_uci95
ebi-a-GCST90007526	ebi-a-GCST90000514	Gastroesophageal reflux disease || id:ebi-a-GCST90000514	Low hand grip strength (60 years and older) (EWGSOP) || id:ebi-a-GCST90007526	Inverse variance weighted	9	0.240611	0.0890198	0.00687385	0.0661324	0.41509	1.27203	1.06837	1.51451
ebi-a-GCST90007526	ebi-a-GCST90000514	Gastroesophageal reflux disease || id:ebi-a-GCST90000514	Low hand grip strength (60 years and older) (EWGSOP) || id:ebi-a-GCST90007526	MR Egger	9	1.33399	0.266325	0.00154968	0.811997	1.85599	3.79617	2.2524	6.39802
ebi-a-GCST90007526	ebi-a-GCST90000514	Gastroesophageal reflux disease || id:ebi-a-GCST90000514	Low hand grip strength (60 years and older) (EWGSOP) || id:ebi-a-GCST90007526	Weighted median	9	0.197726	0.0563179	0.000446606	0.087343	0.308109	1.21863	1.09127	1.36085
ebi-a-GCST90007526	ebi-a-GCST90000514	Gastroesophageal reflux disease || id:ebi-a-GCST90000514	Low hand grip strength (60 years and older) (EWGSOP) || id:ebi-a-GCST90007526	MRConMix	9	0.26503	0.401287	0.0119406	-0.521492	1.05155	1.30347	0.593634	2.86209
The results of low hand grip strength on gastroesophageal reflux disease(2).
id.exposure	id.outcome	outcome	exposure	method	nsnp	b	se	pval	lo_ci	up_ci	or	or_lci95	or_uci95
ebi-a-GCST90007526	ebi-a-GCST90018848	Gastroesophageal reflux disease || id:ebi-a-GCST90018848	Low hand grip strength (60 years and older) (EWGSOP) || id:ebi-a-GCST90007526	Inverse variance weighted	14	0.127775	0.0591364	0.0307201	0.0118675	0.243682	1.1363	1.01194	1.27594
ebi-a-GCST90007526	ebi-a-GCST90018848	Gastroesophageal reflux disease || id:ebi-a-GCST90018848	Low hand grip strength (60 years and older) (EWGSOP) || id:ebi-a-GCST90007526	MR Egger	14	0.253272	0.198236	0.225545	-0.13527	0.641813	1.28823	0.87348	1.89992
ebi-a-GCST90007526	ebi-a-GCST90018848	Gastroesophageal reflux disease || id:ebi-a-GCST90018848	Low hand grip strength (60 years and older) (EWGSOP) || id:ebi-a-GCST90007526	Weighted median	14	0.0756363	0.0682426	0.267713	-0.0581192	0.209392	1.07857	0.943537	1.23293
ebi-a-GCST90007526	ebi-a-GCST90018848	Gastroesophageal reflux disease || id:ebi-a-GCST90018848	Low hand grip strength (60 years and older) (EWGSOP) || id:ebi-a-GCST90007526	MRConMix	14	0.0849884	0.346489	0.124934	-0.594131	0.764108	1.0887	0.552042	2.14708
The results of low hand grip strength on chronic pancreatitis(1).
id.exposure	id.outcome	outcome	exposure	method	nsnp	b	se	pval	lo_ci	up_ci	or	or_lci95	or_uci95
ebi-a-GCST90007526	finn-b-K11_CHRONPANC	Chronic pancreatitis || id:finn-b-K11_CHRONPANC	Low hand grip strength (60 years and older) (EWGSOP) || id:ebi-a-GCST90007526	Inverse variance weighted	14	0.325139	0.20885	0.119516	-0.084206	0.734484	1.38422	0.919242	2.08441
ebi-a-GCST90007526	finn-b-K11_CHRONPANC	Chronic pancreatitis || id:finn-b-K11_CHRONPANC	Low hand grip strength (60 years and older) (EWGSOP) || id:ebi-a-GCST90007526	MR Egger	14	0.377843	0.728624	0.613489	-1.05026	1.80595	1.45913	0.349847	6.08572
ebi-a-GCST90007526	finn-b-K11_CHRONPANC	Chronic pancreatitis || id:finn-b-K11_CHRONPANC	Low hand grip strength (60 years and older) (EWGSOP) || id:ebi-a-GCST90007526	Weighted median	14	0.411058	0.285214	0.149521	-0.147962	0.970078	1.50841	0.862464	2.63815
ebi-a-GCST90007526	finn-b-K11_CHRONPANC	Chronic pancreatitis || id:finn-b-K11_CHRONPANC	Low hand grip strength (60 years and older) (EWGSOP) || id:ebi-a-GCST90007526	MRConMix	14	0.691132	1.19604	0.161984	-1.6531	3.03536	1.99597	0.191455	20.8086
The results of low hand grip strength on chronic pancreatitis(2).
id.exposure	id.outcome	outcome	exposure	method	nsnp	b	se	pval	lo_ci	up_ci	or	or_lci95	or_uci95
ebi-a-GCST90007526	ebi-a-GCST90018821	Chronic pancreatitis || id:ebi-a-GCST90018821	Low hand grip strength (60 years and older) (EWGSOP) || id:ebi-a-GCST90007526	Inverse variance weighted	14	0.27654	0.261874	0.290967	-0.236734	0.789814	1.31856	0.789201	2.20299
ebi-a-GCST90007526	ebi-a-GCST90018821	Chronic pancreatitis || id:ebi-a-GCST90018821	Low hand grip strength (60 years and older) (EWGSOP) || id:ebi-a-GCST90007526	MR Egger	14	-0.354036	0.901752	0.701493	-2.12147	1.4134	0.70185	0.119855	4.1099
ebi-a-GCST90007526	ebi-a-GCST90018821	Chronic pancreatitis || id:ebi-a-GCST90018821	Low hand grip strength (60 years and older) (EWGSOP) || id:ebi-a-GCST90007526	Weighted median	14	0.411546	0.277309	0.137791	-0.13198	0.955072	1.50915	0.876359	2.59886
ebi-a-GCST90007526	ebi-a-GCST90018821	Chronic pancreatitis || id:ebi-a-GCST90018821	Low hand grip strength (60 years and older) (EWGSOP) || id:ebi-a-GCST90007526	MRConMix	14	0.629192	1.57194	0.0214772	-2.45181	3.71019	1.87609	0.0861378	40.8616
The results of low hand grip strength on esophageal cancer(1).
id.exposure	id.outcome	outcome	exposure	method	nsnp	b	se	pval	lo_ci	up_ci	or	or_lci95	or_uci95
ebi-a-GCST90007526	ebi-a-GCST90018841	Esophageal cancer || id:ebi-a-GCST90018841	Low hand grip strength (60 years and older) (EWGSOP) || id:ebi-a-GCST90007526	Inverse variance weighted	14	-0.215257	0.211053	0.307767	-0.628919	0.198406	0.806335	0.533168	1.21946
ebi-a-GCST90007526	ebi-a-GCST90018841	Esophageal cancer || id:ebi-a-GCST90018841	Low hand grip strength (60 years and older) (EWGSOP) || id:ebi-a-GCST90007526	MR Egger	14	-0.659609	0.746023	0.393976	-2.12181	0.802597	0.517054	0.119814	2.23133
ebi-a-GCST90007526	ebi-a-GCST90018841	Esophageal cancer || id:ebi-a-GCST90018841	Low hand grip strength (60 years and older) (EWGSOP) || id:ebi-a-GCST90007526	Weighted median	14	-0.263682	0.280617	0.347397	-0.813691	0.286327	0.768218	0.443219	1.33153
ebi-a-GCST90007526	ebi-a-GCST90018841	Esophageal cancer || id:ebi-a-GCST90018841	Low hand grip strength (60 years and older) (EWGSOP) || id:ebi-a-GCST90007526	MRConMix	14	-0.42962	1.44345	0.12692	-3.25878	2.39954	0.650756	0.0384352	11.0181
The results of low hand grip strength on esophageal cancer(2).
id.exposure	id.outcome	outcome	exposure	method	nsnp	b	se	pval	lo_ci	up_ci	or	or_lci95	or_uci95
ebi-a-GCST90007526	ieu-b-4960	Oesophageal cancer || id:ieu-b-4960	Low hand grip strength (60 years and older) (EWGSOP) || id:ebi-a-GCST90007526	Inverse variance weighted	13	-0.000630028	0.000902997	0.48536	-0.0023999	0.00113985	0.99937	0.997603	1.00114
ebi-a-GCST90007526	ieu-b-4960	Oesophageal cancer || id:ieu-b-4960	Low hand grip strength (60 years and older) (EWGSOP) || id:ebi-a-GCST90007526	MR Egger	13	0.00183606	0.00344367	0.604521	-0.00491354	0.00858566	1.00184	0.995099	1.00862
ebi-a-GCST90007526	ieu-b-4960	Oesophageal cancer || id:ieu-b-4960	Low hand grip strength (60 years and older) (EWGSOP) || id:ebi-a-GCST90007526	Weighted median	13	-0.0012627	0.000961348	0.189024	-0.00314695	0.000621537	0.998738	0.996858	1.00062
ebi-a-GCST90007526	ieu-b-4960	Oesophageal cancer || id:ieu-b-4960	Low hand grip strength (60 years and older) (EWGSOP) || id:ebi-a-GCST90007526	MRConMix	13	-0.000763626	0.00483033	0.110623	-0.0102311	0.00870381	0.999237	0.989821	1.00874
The results of low hand grip strength on gastric cancer.
id.exposure	id.outcome	outcome	exposure	method	nsnp	b	se	pval	lo_ci	up_ci	or	or_lci95	or_uci95
ebi-a-GCST90007526	ebi-a-GCST90018849	Gastric cancer || id:ebi-a-GCST90018849	Low hand grip strength (60 years and older) (EWGSOP) || id:ebi-a-GCST90007526	Inverse variance weighted	14	-0.0736906	0.128448	0.566172	-0.325449	0.178068	0.928959	0.722203	1.19491
ebi-a-GCST90007526	ebi-a-GCST90018849	Gastric cancer || id:ebi-a-GCST90018849	Low hand grip strength (60 years and older) (EWGSOP) || id:ebi-a-GCST90007526	MR Egger	14	0.477149	0.463471	0.323544	-0.431254	1.38555	1.61147	0.649694	3.99704
ebi-a-GCST90007526	ebi-a-GCST90018849	Gastric cancer || id:ebi-a-GCST90018849	Low hand grip strength (60 years and older) (EWGSOP) || id:ebi-a-GCST90007526	Weighted median	14	0.0359302	0.178986	0.840899	-0.314882	0.386743	1.03658	0.729875	1.47218
ebi-a-GCST90007526	ebi-a-GCST90018849	Gastric cancer || id:ebi-a-GCST90018849	Low hand grip strength (60 years and older) (EWGSOP) || id:ebi-a-GCST90007526	MRConMix	14	-0.412194	0.938469	0.556747	-2.25159	1.42721	0.662196	0.105231	4.16704
The results of low hand grip strength on colorectal cancer(1).
id.exposure	id.outcome	outcome	exposure	method	nsnp	b	se	pval	lo_ci	up_ci	or	or_lci95	or_uci95
ebi-a-GCST90007526	ieu-b-4965	Colorectal cancer || id:ieu-b-4965	Low hand grip strength (60 years and older) (EWGSOP) || id:ebi-a-GCST90007526	Inverse variance weighted	14	-0.000316575	0.00160778	0.843905	-0.00346783	0.00283468	0.999683	0.996538	1.00284
ebi-a-GCST90007526	ieu-b-4965	Colorectal cancer || id:ieu-b-4965	Low hand grip strength (60 years and older) (EWGSOP) || id:ebi-a-GCST90007526	MR Egger	14	0.00511342	0.00523473	0.347938	-0.00514665	0.0153735	1.00513	0.994867	1.01549
ebi-a-GCST90007526	ieu-b-4965	Colorectal cancer || id:ieu-b-4965	Low hand grip strength (60 years and older) (EWGSOP) || id:ebi-a-GCST90007526	Weighted median	14	-0.00113099	0.00221822	0.610146	-0.0054787	0.00321672	0.99887	0.994536	1.00322
ebi-a-GCST90007526	ieu-b-4965	Colorectal cancer || id:ieu-b-4965	Low hand grip strength (60 years and older) (EWGSOP) || id:ebi-a-GCST90007526	MRConMix	14	0.000951155	0.00883354	1	-0.0163626	0.0182649	1.00095	0.983771	1.01843
The results of low hand grip strength on colorectal cancer(2).
id.exposure	id.outcome	outcome	exposure	method	nsnp	b	se	pval	lo_ci	up_ci	or	or_lci95	or_uci95
ebi-a-GCST90007526	finn-b-C3_COLORECTAL	Colorectal cancer || id:finn-b-C3_COLORECTAL	Low hand grip strength (60 years and older) (EWGSOP) || id:ebi-a-GCST90007526	Inverse variance weighted	14	0.0360102	0.164631	0.826858	-0.286667	0.358687	1.03667	0.750762	1.43145
ebi-a-GCST90007526	finn-b-C3_COLORECTAL	Colorectal cancer || id:finn-b-C3_COLORECTAL	Low hand grip strength (60 years and older) (EWGSOP) || id:ebi-a-GCST90007526	MR Egger	14	-0.171369	0.562686	0.765922	-1.27423	0.931495	0.842511	0.279645	2.5383
ebi-a-GCST90007526	finn-b-C3_COLORECTAL	Colorectal cancer || id:finn-b-C3_COLORECTAL	Low hand grip strength (60 years and older) (EWGSOP) || id:ebi-a-GCST90007526	Weighted median	14	0.285025	0.218305	0.191679	-0.142852	0.712902	1.32979	0.866882	2.0399
ebi-a-GCST90007526	finn-b-C3_COLORECTAL	Colorectal cancer || id:finn-b-C3_COLORECTAL	Low hand grip strength (60 years and older) (EWGSOP) || id:ebi-a-GCST90007526	MRConMix	14	0.227302	0.946733	0.178425	-1.62829	2.0829	1.25521	0.196264	8.0277
The results of low hand grip strength on pancreatic cancer(1).
id.exposure	id.outcome	outcome	exposure	method	nsnp	b	se	pval	lo_ci	up_ci	or	or_lci95	or_uci95
ebi-a-GCST90007526	ebi-a-GCST90018893	Pancreatic cancer || id:ebi-a-GCST90018893	Low hand grip strength (60 years and older) (EWGSOP) || id:ebi-a-GCST90007526	Inverse variance weighted	14	0.553613	0.21849	0.0112828	0.125373	0.981854	1.73953	1.13357	2.6694
ebi-a-GCST90007526	ebi-a-GCST90018893	Pancreatic cancer || id:ebi-a-GCST90018893	Low hand grip strength (60 years and older) (EWGSOP) || id:ebi-a-GCST90007526	MR Egger	14	1.11271	0.733039	0.154925	-0.324044	2.54947	3.0426	0.723218	12.8003
ebi-a-GCST90007526	ebi-a-GCST90018893	Pancreatic cancer || id:ebi-a-GCST90018893	Low hand grip strength (60 years and older) (EWGSOP) || id:ebi-a-GCST90007526	Weighted median	14	0.423969	0.295404	0.151226	-0.155023	1.00296	1.52801	0.856395	2.72634
ebi-a-GCST90007526	ebi-a-GCST90018893	Pancreatic cancer || id:ebi-a-GCST90018893	Low hand grip strength (60 years and older) (EWGSOP) || id:ebi-a-GCST90007526	MRConMix	14	0.906243	1.15297	0.108412	-1.35358	3.16607	2.47501	0.258313	23.7141
The results of low hand grip strength on pancreatic cancer(2).
id.exposure	id.outcome	outcome	exposure	method	nsnp	b	se	pval	lo_ci	up_ci	or	or_lci95	or_uci95
ebi-a-GCST90007526	ebi-a-GCST90018893	Pancreatic cancer || id:ebi-a-GCST90018893	Low hand grip strength (60 years and older) (EWGSOP) || id:ebi-a-GCST90007526	Inverse variance weighted	14	0.553613	0.21849	0.0112828	0.125373	0.981854	1.73953	1.13357	2.6694
ebi-a-GCST90007526	ebi-a-GCST90018893	Pancreatic cancer || id:ebi-a-GCST90018893	Low hand grip strength (60 years and older) (EWGSOP) || id:ebi-a-GCST90007526	MR Egger	14	1.11271	0.733039	0.154925	-0.324044	2.54947	3.0426	0.723218	12.8003
ebi-a-GCST90007526	ebi-a-GCST90018893	Pancreatic cancer || id:ebi-a-GCST90018893	Low hand grip strength (60 years and older) (EWGSOP) || id:ebi-a-GCST90007526	Weighted median	14	0.423969	0.295404	0.151226	-0.155023	1.00296	1.52801	0.856395	2.72634
ebi-a-GCST90007526	ebi-a-GCST90018893	Pancreatic cancer || id:ebi-a-GCST90018893	Low hand grip strength (60 years and older) (EWGSOP) || id:ebi-a-GCST90007526	MRConMix	14	0.906243	1.15297	0.108412	-1.35358	3.16607	2.47501	0.258313	23.7141
The results of low hand grip strength on liver cancer(1).
id.exposure	id.outcome	outcome	exposure	method	nsnp	b	se	pval	lo_ci	up_ci	or	or_lci95	or_uci95
ebi-a-GCST90007526	ieu-b-4953	Liver cell carcinoma || id:ieu-b-4953	Low hand grip strength (60 years and older) (EWGSOP) || id:ebi-a-GCST90007526	Inverse variance weighted	12	0.000537543	0.000339105	0.112925	-0.000127103	0.00120219	1.00054	0.999873	1.0012
ebi-a-GCST90007526	ieu-b-4953	Liver cell carcinoma || id:ieu-b-4953	Low hand grip strength (60 years and older) (EWGSOP) || id:ebi-a-GCST90007526	MR Egger	12	9.2765e-05	0.00155588	0.953631	-0.00295676	0.00314229	1.00009	0.997048	1.00315
ebi-a-GCST90007526	ieu-b-4953	Liver cell carcinoma || id:ieu-b-4953	Low hand grip strength (60 years and older) (EWGSOP) || id:ebi-a-GCST90007526	Weighted median	12	0.000359997	0.000405904	0.375131	-0.000435574	0.00115557	1.00036	0.999565	1.00116
ebi-a-GCST90007526	ieu-b-4953	Liver cell carcinoma || id:ieu-b-4953	Low hand grip strength (60 years and older) (EWGSOP) || id:ebi-a-GCST90007526	MRConMix	12	-0.00376404	0.00188629	1	-0.00746118	-6.69064e-05	0.996243	0.992567	0.999933
The results of low hand grip strength on liver cancer(2).
id.exposure	id.outcome	outcome	exposure	method	nsnp	b	se	pval	lo_ci	up_ci	or	or_lci95	or_uci95
ebi-a-GCST90007526	finn-b-C3_LIVER_INTRAHEPATIC_BILE_DUCTS_EXALLC	Malignant neoplasm of liver and intrahepatic bile ducts (all cancers excluded) || id:finn-b-C3_LIVER_INTRAHEPATIC_BILE_DUCTS_EXALLC	Low hand grip strength (60 years and older) (EWGSOP) || id:ebi-a-GCST90007526	Inverse variance weighted	14	0.1936	0.489502	0.692471	-0.765824	1.15302	1.21361	0.464951	3.16776
ebi-a-GCST90007526	finn-b-C3_LIVER_INTRAHEPATIC_BILE_DUCTS_EXALLC	Malignant neoplasm of liver and intrahepatic bile ducts (all cancers excluded) || id:finn-b-C3_LIVER_INTRAHEPATIC_BILE_DUCTS_EXALLC	Low hand grip strength (60 years and older) (EWGSOP) || id:ebi-a-GCST90007526	MR Egger	14	1.3191	1.64783	0.438977	-1.91064	4.54884	3.74006	0.147986	94.5228
ebi-a-GCST90007526	finn-b-C3_LIVER_INTRAHEPATIC_BILE_DUCTS_EXALLC	Malignant neoplasm of liver and intrahepatic bile ducts (all cancers excluded) || id:finn-b-C3_LIVER_INTRAHEPATIC_BILE_DUCTS_EXALLC	Low hand grip strength (60 years and older) (EWGSOP) || id:ebi-a-GCST90007526	Weighted median	14	-0.00513282	0.629513	0.993494	-1.23898	1.22871	0.99488	0.28968	3.41683
ebi-a-GCST90007526	finn-b-C3_LIVER_INTRAHEPATIC_BILE_DUCTS_EXALLC	Malignant neoplasm of liver and intrahepatic bile ducts (all cancers excluded) || id:finn-b-C3_LIVER_INTRAHEPATIC_BILE_DUCTS_EXALLC	Low hand grip strength (60 years and older) (EWGSOP) || id:ebi-a-GCST90007526	MRConMix	14	-0.17321	2.48995	0.746464	-5.05351	4.70709	0.840961	0.00638689	110.729
The results of low hand grip strength on non-alcoholic fatty liver disease(1).
id.exposure	id.outcome	outcome	exposure	method	nsnp	b	se	pval	lo_ci	up_ci	or	or_lci95	or_uci95
ebi-a-GCST90007526	ebi-a-GCST90091033	Nonalcoholic fatty liver disease || id:ebi-a-GCST90091033	Low hand grip strength (60 years and older) (EWGSOP) || id:ebi-a-GCST90007526	Inverse variance weighted	13	0.173724	0.129295	0.179069	-0.0796938	0.427143	1.18973	0.923399	1.53287
ebi-a-GCST90007526	ebi-a-GCST90091033	Nonalcoholic fatty liver disease || id:ebi-a-GCST90091033	Low hand grip strength (60 years and older) (EWGSOP) || id:ebi-a-GCST90007526	MR Egger	13	0.745272	0.374119	0.0717721	0.011998	1.47855	2.10701	1.01207	4.38656
ebi-a-GCST90007526	ebi-a-GCST90091033	Nonalcoholic fatty liver disease || id:ebi-a-GCST90091033	Low hand grip strength (60 years and older) (EWGSOP) || id:ebi-a-GCST90007526	Weighted median	13	0.322854	0.1418	0.0227972	0.0449246	0.600782	1.38106	1.04595	1.82354
ebi-a-GCST90007526	ebi-a-GCST90091033	Nonalcoholic fatty liver disease || id:ebi-a-GCST90091033	Low hand grip strength (60 years and older) (EWGSOP) || id:ebi-a-GCST90007526	MRConMix	13	0.431264	0.688444	0.00745669	-0.918087	1.78062	1.5392	0.399282	5.93351
The results of low hand grip strength on non-alcoholic fatty liver disease(2).
id.exposure	id.outcome	outcome	exposure	method	nsnp	b	se	pval	lo_ci	up_ci	or	or_lci95	or_uci95
ebi-a-GCST90007526	finn-b-NAFLD	Nonalcoholic fatty liver disease || id:finn-b-NAFLD	Low hand grip strength (60 years and older) (EWGSOP) || id:ebi-a-GCST90007526	Inverse variance weighted	14	0.275913	0.286225	0.335059	-0.285087	0.836914	1.31773	0.751949	2.30923
ebi-a-GCST90007526	finn-b-NAFLD	Nonalcoholic fatty liver disease || id:finn-b-NAFLD	Low hand grip strength (60 years and older) (EWGSOP) || id:ebi-a-GCST90007526	MR Egger	14	-0.416501	0.949606	0.668741	-2.27773	1.44473	0.65935	0.102517	4.24069
ebi-a-GCST90007526	finn-b-NAFLD	Nonalcoholic fatty liver disease || id:finn-b-NAFLD	Low hand grip strength (60 years and older) (EWGSOP) || id:ebi-a-GCST90007526	Weighted median	14	0.303634	0.384584	0.429813	-0.450151	1.05742	1.35477	0.637532	2.87893
ebi-a-GCST90007526	finn-b-NAFLD	Nonalcoholic fatty liver disease || id:finn-b-NAFLD	Low hand grip strength (60 years and older) (EWGSOP) || id:ebi-a-GCST90007526	MRConMix	14	0.73616	1.74888	0.408698	-2.69165	4.16397	2.0879	0.0677692	64.3263
The results of low hand grip strength on gastroduodenal ulcer(1).
id.exposure	id.outcome	outcome	exposure	method	nsnp	b	se	pval	lo_ci	up_ci	or	or_lci95	or_uci95
ebi-a-GCST90007526	ukb-d-K11_GASTRODUOULC	Gastroduodenal ulcer || id:ukb-d-K11_GASTRODUOULC	Low hand grip strength (60 years and older) (EWGSOP) || id:ebi-a-GCST90007526	Inverse variance weighted	14	0.00173902	0.00134642	0.196498	-0.000899956	0.004378	1.00174	0.9991	1.00439
ebi-a-GCST90007526	ukb-d-K11_GASTRODUOULC	Gastroduodenal ulcer || id:ukb-d-K11_GASTRODUOULC	Low hand grip strength (60 years and older) (EWGSOP) || id:ebi-a-GCST90007526	MR Egger	14	-0.00372403	0.00430054	0.403502	-0.0121531	0.00470503	0.996283	0.98792	1.00472
ebi-a-GCST90007526	ukb-d-K11_GASTRODUOULC	Gastroduodenal ulcer || id:ukb-d-K11_GASTRODUOULC	Low hand grip strength (60 years and older) (EWGSOP) || id:ebi-a-GCST90007526	Weighted median	14	0.00288555	0.00185844	0.120501	-0.000756987	0.00652809	1.00289	0.999243	1.00655
ebi-a-GCST90007526	ukb-d-K11_GASTRODUOULC	Gastroduodenal ulcer || id:ukb-d-K11_GASTRODUOULC	Low hand grip strength (60 years and older) (EWGSOP) || id:ebi-a-GCST90007526	MRConMix	14	0.00181483	0.00750584	0.151665	-0.0128966	0.0165263	1.00182	0.987186	1.01666
The results of low hand grip strength on gastroduodenal ulcer(2).
id.exposure	id.outcome	outcome	exposure	method	nsnp	b	se	pval	lo_ci	up_ci	or	or_lci95	or_uci95
ebi-a-GCST90007526	finn-b-K11_GASTRODUOULC	Gastroduodenal ulcer || id:finn-b-K11_GASTRODUOULC	Low hand grip strength (60 years and older) (EWGSOP) || id:ebi-a-GCST90007526	Inverse variance weighted	14	0.0892816	0.141878	0.529162	-0.188799	0.367362	1.09339	0.827953	1.44392
ebi-a-GCST90007526	finn-b-K11_GASTRODUOULC	Gastroduodenal ulcer || id:finn-b-K11_GASTRODUOULC	Low hand grip strength (60 years and older) (EWGSOP) || id:ebi-a-GCST90007526	MR Egger	14	0.590819	0.468832	0.231555	-0.328092	1.50973	1.80547	0.720297	4.52551
ebi-a-GCST90007526	finn-b-K11_GASTRODUOULC	Gastroduodenal ulcer || id:finn-b-K11_GASTRODUOULC	Low hand grip strength (60 years and older) (EWGSOP) || id:ebi-a-GCST90007526	Weighted median	14	0.124189	0.187239	0.50716	-0.242799	0.491178	1.13223	0.784429	1.63424
ebi-a-GCST90007526	finn-b-K11_GASTRODUOULC	Gastroduodenal ulcer || id:finn-b-K11_GASTRODUOULC	Low hand grip strength (60 years and older) (EWGSOP) || id:ebi-a-GCST90007526	MRConMix	14	0.209822	0.791465	0.456107	-1.34145	1.76109	1.23346	0.261466	5.8188
The results of low hand grip strength on liver cirrhosis(1).
id.exposure	id.outcome	outcome	exposure	method	nsnp	b	se	pval	lo_ci	up_ci	or	or_lci95	or_uci95
ebi-a-GCST90007526	ebi-a-GCST90018826	Cirrhosis || id:ebi-a-GCST90018826	Low hand grip strength (60 years and older) (EWGSOP) || id:ebi-a-GCST90007526	Inverse variance weighted	14	0.142269	0.224396	0.526076	-0.297548	0.582086	1.15289	0.742637	1.78977
ebi-a-GCST90007526	ebi-a-GCST90018826	Cirrhosis || id:ebi-a-GCST90018826	Low hand grip strength (60 years and older) (EWGSOP) || id:ebi-a-GCST90007526	MR Egger	14	0.902728	0.845112	0.306459	-0.753692	2.55915	2.46632	0.470626	12.9248
ebi-a-GCST90007526	ebi-a-GCST90018826	Cirrhosis || id:ebi-a-GCST90018826	Low hand grip strength (60 years and older) (EWGSOP) || id:ebi-a-GCST90007526	Weighted median	14	0.416063	0.289178	0.150213	-0.150725	0.982852	1.51598	0.860084	2.67207
ebi-a-GCST90007526	ebi-a-GCST90018826	Cirrhosis || id:ebi-a-GCST90018826	Low hand grip strength (60 years and older) (EWGSOP) || id:ebi-a-GCST90007526	MRConMix	14	0.214388	2.3666	0.438044	-4.42415	4.85292	1.2391	0.0119844	128.114
The results of low hand grip strength on liver cirrhosis(2).
id.exposure	id.outcome	outcome	exposure	method	nsnp	b	se	pval	lo_ci	up_ci	or	or_lci95	or_uci95
ebi-a-GCST90007526	finn-b-CIRRHOSIS_BROAD	Cirrhosis, broad definition used in the article https://doi.org/10.1101/594523 || id:finn-b-CIRRHOSIS_BROAD	Low hand grip strength (60 years and older) (EWGSOP) || id:ebi-a-GCST90007526	Inverse variance weighted	14	0.434189	0.243644	0.0747392	-0.0433537	0.911733	1.54371	0.957573	2.48863
ebi-a-GCST90007526	finn-b-CIRRHOSIS_BROAD	Cirrhosis, broad definition used in the article https://doi.org/10.1101/594523 || id:finn-b-CIRRHOSIS_BROAD	Low hand grip strength (60 years and older) (EWGSOP) || id:ebi-a-GCST90007526	MR Egger	14	0.0650999	0.843939	0.939785	-1.58902	1.71922	1.06727	0.204125	5.58018
ebi-a-GCST90007526	finn-b-CIRRHOSIS_BROAD	Cirrhosis, broad definition used in the article https://doi.org/10.1101/594523 || id:finn-b-CIRRHOSIS_BROAD	Low hand grip strength (60 years and older) (EWGSOP) || id:ebi-a-GCST90007526	Weighted median	14	0.372219	0.282197	0.187168	-0.180888	0.925326	1.45095	0.834529	2.52269
ebi-a-GCST90007526	finn-b-CIRRHOSIS_BROAD	Cirrhosis, broad definition used in the article https://doi.org/10.1101/594523 || id:finn-b-CIRRHOSIS_BROAD	Low hand grip strength (60 years and older) (EWGSOP) || id:ebi-a-GCST90007526	MRConMix	14	0.621171	1.47406	0.0738338	-2.26798	3.51032	1.86111	0.103521	33.459
The results of walking pace on gastroesophageal reflux disease(1).
id.exposure	id.outcome	outcome	exposure	method	nsnp	b	se	pval	lo_ci	up_ci	or	or_lci95	or_uci95
ukb-b-4711	ebi-a-GCST90000514	Gastroesophageal reflux disease || id:ebi-a-GCST90000514	Usual walking pace || id:ukb-b-4711	Inverse variance weighted	42	-2.13365	0.187942	7.1927e-30	-2.50201	-1.76528	0.118405	0.0819199	0.171139
ukb-b-4711	ebi-a-GCST90000514	Gastroesophageal reflux disease || id:ebi-a-GCST90000514	Usual walking pace || id:ukb-b-4711	MR Egger	42	-3.00562	0.814761	0.000669831	-4.60255	-1.40869	0.049508	0.0100262	0.244464
ukb-b-4711	ebi-a-GCST90000514	Gastroesophageal reflux disease || id:ebi-a-GCST90000514	Usual walking pace || id:ukb-b-4711	Weighted median	42	-1.92623	0.180283	1.20333e-26	-2.27959	-1.57288	0.145696	0.102326	0.207447
ukb-b-4711	ebi-a-GCST90000514	Gastroesophageal reflux disease || id:ebi-a-GCST90000514	Usual walking pace || id:ukb-b-4711	MRConMix	42	-2.46676	1.85106	3.42937e-20	-6.09484	1.16131	0.0848593	0.00225448	3.19413
The results of walking pace on gastroesophageal reflux disease(2).
id.exposure	id.outcome	outcome	exposure	method	nsnp	b	se	pval	lo_ci	up_ci	or	or_lci95	or_uci95
ukb-b-4711	ebi-a-GCST90018848	Gastroesophageal reflux disease || id:ebi-a-GCST90018848	Usual walking pace || id:ukb-b-4711	Inverse variance weighted	50	-1.14084	0.185367	7.5318e-10	-1.50416	-0.777519	0.319551	0.222205	0.459545
ukb-b-4711	ebi-a-GCST90018848	Gastroesophageal reflux disease || id:ebi-a-GCST90018848	Usual walking pace || id:ukb-b-4711	MR Egger	50	-1.9931	0.762787	0.0119519	-3.48816	-0.498034	0.136273	0.0305571	0.607724
ukb-b-4711	ebi-a-GCST90018848	Gastroesophageal reflux disease || id:ebi-a-GCST90018848	Usual walking pace || id:ukb-b-4711	Weighted median	50	-1.06642	0.227829	2.85747e-06	-1.51297	-0.619878	0.344238	0.220256	0.53801
ukb-b-4711	ebi-a-GCST90018848	Gastroesophageal reflux disease || id:ebi-a-GCST90018848	Usual walking pace || id:ukb-b-4711	MRConMix	50	-1.84048	1.99025	8.74862e-08	-5.74136	2.0604	0.158742	0.00321041	7.84914
The results of walking pace on chronic pancreatitis(1).
id.exposure	id.outcome	outcome	exposure	method	nsnp	b	se	pval	lo_ci	up_ci	or	or_lci95	or_uci95
ukb-b-4711	finn-b-K11_CHRONPANC	Chronic pancreatitis || id:finn-b-K11_CHRONPANC	Usual walking pace || id:ukb-b-4711	Inverse variance weighted	50	-0.400685	0.741721	0.589052	-1.85446	1.05309	0.669861	0.156538	2.86649
ukb-b-4711	finn-b-K11_CHRONPANC	Chronic pancreatitis || id:finn-b-K11_CHRONPANC	Usual walking pace || id:ukb-b-4711	MR Egger	50	1.62193	3.16357	0.61052	-4.57867	7.82253	5.06286	0.0102685	2496.22
ukb-b-4711	finn-b-K11_CHRONPANC	Chronic pancreatitis || id:finn-b-K11_CHRONPANC	Usual walking pace || id:ukb-b-4711	Weighted median	50	-0.0139459	0.92597	0.987984	-1.82885	1.80095	0.986151	0.160599	6.05543
ukb-b-4711	finn-b-K11_CHRONPANC	Chronic pancreatitis || id:finn-b-K11_CHRONPANC	Usual walking pace || id:ukb-b-4711	MRConMix	50	1.78412	8.17047	0.460044	-14.23	17.7982	5.95434	6.60675e-07	5.36636e+07
The results of walking pace on chronic pancreatitis(2).
id.exposure	id.outcome	outcome	exposure	method	nsnp	b	se	pval	lo_ci	up_ci	or	or_lci95	or_uci95
ukb-b-4711	ebi-a-GCST90018821	Chronic pancreatitis || id:ebi-a-GCST90018821	Usual walking pace || id:ukb-b-4711	Inverse variance weighted	50	-1.04285	0.699591	0.136052	-2.41405	0.328348	0.352449	0.0894524	1.38867
ukb-b-4711	ebi-a-GCST90018821	Chronic pancreatitis || id:ebi-a-GCST90018821	Usual walking pace || id:ukb-b-4711	MR Egger	50	-4.3983	3.01239	0.150785	-10.3026	1.50598	0.0122982	3.35463e-05	4.50857
ukb-b-4711	ebi-a-GCST90018821	Chronic pancreatitis || id:ebi-a-GCST90018821	Usual walking pace || id:ukb-b-4711	Weighted median	50	-0.0788041	0.873828	0.928142	-1.79151	1.6339	0.924221	0.166709	5.12381
ukb-b-4711	ebi-a-GCST90018821	Chronic pancreatitis || id:ebi-a-GCST90018821	Usual walking pace || id:ukb-b-4711	MRConMix	50	0.729258	7.54763	0.311127	-14.0641	15.5226	2.07354	7.79908e-07	5.51292e+06
The results of walking pace on esophageal cancer(1).
id.exposure	id.outcome	outcome	exposure	method	nsnp	b	se	pval	lo_ci	up_ci	or	or_lci95	or_uci95
ukb-b-4711	ebi-a-GCST90018841	Esophageal cancer || id:ebi-a-GCST90018841	Usual walking pace || id:ukb-b-4711	Inverse variance weighted	50	0.209259	0.722101	0.771976	-1.20606	1.62458	1.23276	0.299374	5.07627
ukb-b-4711	ebi-a-GCST90018841	Esophageal cancer || id:ebi-a-GCST90018841	Usual walking pace || id:ukb-b-4711	MR Egger	50	-0.146789	3.34563	0.965186	-6.70423	6.41065	0.863476	0.00122572	608.287
ukb-b-4711	ebi-a-GCST90018841	Esophageal cancer || id:ebi-a-GCST90018841	Usual walking pace || id:ukb-b-4711	Weighted median	50	0.37266	0.859417	0.664565	-1.3118	2.05712	1.45159	0.269336	7.82338
ukb-b-4711	ebi-a-GCST90018841	Esophageal cancer || id:ebi-a-GCST90018841	Usual walking pace || id:ukb-b-4711	MRConMix	50	2.01763	8.06939	0.0672653	-13.7984	17.8336	7.5205	1.01728e-06	5.55974e+07
The results of walking pace on esophageal cancer(2).
id.exposure	id.outcome	outcome	exposure	method	nsnp	b	se	pval	lo_ci	up_ci	or	or_lci95	or_uci95
ukb-b-4711	ieu-b-4960	Oesophageal cancer || id:ieu-b-4960	Usual walking pace || id:ukb-b-4711	Inverse variance weighted	49	-0.000309553	0.00198963	0.876361	-0.00420922	0.00359012	0.99969	0.9958	1.0036
ukb-b-4711	ieu-b-4960	Oesophageal cancer || id:ieu-b-4960	Usual walking pace || id:ukb-b-4711	MR Egger	49	0.00305416	0.0087522	0.728679	-0.0141002	0.0202085	1.00306	0.985999	1.02041
ukb-b-4711	ieu-b-4960	Oesophageal cancer || id:ieu-b-4960	Usual walking pace || id:ukb-b-4711	Weighted median	49	0.000598905	0.00281866	0.831733	-0.00492566	0.00612347	1.0006	0.995086	1.00614
ukb-b-4711	ieu-b-4960	Oesophageal cancer || id:ieu-b-4960	Usual walking pace || id:ukb-b-4711	MRConMix	49	0.00853287	0.0210653	0.0939993	-0.0327551	0.0498208	1.00857	0.967776	1.05108
The results of walking pace on gastric cancer.
id.exposure	id.outcome	outcome	exposure	method	nsnp	b	se	pval	lo_ci	up_ci	or	or_lci95	or_uci95
ukb-b-4711	ebi-a-GCST90018849	Gastric cancer || id:ebi-a-GCST90018849	Usual walking pace || id:ukb-b-4711	Inverse variance weighted	50	-0.214966	0.346663	0.53519	-0.894426	0.464493	0.806568	0.408842	1.59121
ukb-b-4711	ebi-a-GCST90018849	Gastric cancer || id:ebi-a-GCST90018849	Usual walking pace || id:ukb-b-4711	MR Egger	50	-1.19919	1.80216	0.508967	-4.73144	2.33305	0.301437	0.00881379	10.3093
ukb-b-4711	ebi-a-GCST90018849	Gastric cancer || id:ebi-a-GCST90018849	Usual walking pace || id:ukb-b-4711	Weighted median	50	-0.0903008	0.510004	0.859462	-1.08991	0.909306	0.913656	0.336248	2.4826
ukb-b-4711	ebi-a-GCST90018849	Gastric cancer || id:ebi-a-GCST90018849	Usual walking pace || id:ukb-b-4711	MRConMix	50	-0.614659	5.27789	0.593863	-10.9593	9.73001	0.540825	1.7395e-05	16814.7
The results of walking pace on colorectal cancer(1).
id.exposure	id.outcome	outcome	exposure	method	nsnp	b	se	pval	lo_ci	up_ci	or	or_lci95	or_uci95
ukb-b-4711	ieu-b-4965	Colorectal cancer || id:ieu-b-4965	Usual walking pace || id:ukb-b-4711	Inverse variance weighted	50	0.000668804	0.00626562	0.914994	-0.0116118	0.0129494	1.00067	0.988455	1.01303
ukb-b-4711	ieu-b-4965	Colorectal cancer || id:ieu-b-4965	Usual walking pace || id:ukb-b-4711	MR Egger	50	-0.0488739	0.0249093	0.055566	-0.0976961	-5.16748e-05	0.952301	0.906924	0.999948
ukb-b-4711	ieu-b-4965	Colorectal cancer || id:ieu-b-4965	Usual walking pace || id:ukb-b-4711	Weighted median	50	-0.0021272	0.00749273	0.776485	-0.016813	0.0125585	0.997875	0.983328	1.01264
ukb-b-4711	ieu-b-4965	Colorectal cancer || id:ieu-b-4965	Usual walking pace || id:ukb-b-4711	MRConMix	50	-0.0147047	0.0681093	0.0287341	-0.148199	0.11879	0.985403	0.862259	1.12613
The results of walking pace on colorectal cancer(2).
id.exposure	id.outcome	outcome	exposure	method	nsnp	b	se	pval	lo_ci	up_ci	or	or_lci95	or_uci95
ukb-b-4711	finn-b-C3_COLORECTAL	Colorectal cancer || id:finn-b-C3_COLORECTAL	Usual walking pace || id:ukb-b-4711	Inverse variance weighted	50	1.04192	0.51398	0.0426467	0.0345156	2.04932	2.83464	1.03512	7.7626
ukb-b-4711	finn-b-C3_COLORECTAL	Colorectal cancer || id:finn-b-C3_COLORECTAL	Usual walking pace || id:ukb-b-4711	MR Egger	50	-3.82407	2.08124	0.0723449	-7.90329	0.255153	0.0218387	0.000369524	1.29066
ukb-b-4711	finn-b-C3_COLORECTAL	Colorectal cancer || id:finn-b-C3_COLORECTAL	Usual walking pace || id:ukb-b-4711	Weighted median	50	1.13596	0.708946	0.109084	-0.253573	2.52549	3.11416	0.776023	12.4971
ukb-b-4711	finn-b-C3_COLORECTAL	Colorectal cancer || id:finn-b-C3_COLORECTAL	Usual walking pace || id:ukb-b-4711	MRConMix	50	1.11677	19.0002	0.0966751	-36.1237	38.3572	3.05496	2.04969e-16	4.55325e+16
The results of walking pace on pancreatic cancer(1).
id.exposure	id.outcome	outcome	exposure	method	nsnp	b	se	pval	lo_ci	up_ci	or	or_lci95	or_uci95
ukb-b-4711	ebi-a-GCST90018893	Pancreatic cancer || id:ebi-a-GCST90018893	Usual walking pace || id:ukb-b-4711	Inverse variance weighted	50	-0.246995	0.649369	0.703678	-1.51976	1.02577	0.781145	0.218765	2.78924
ukb-b-4711	ebi-a-GCST90018893	Pancreatic cancer || id:ebi-a-GCST90018893	Usual walking pace || id:ukb-b-4711	MR Egger	50	-4.81514	2.80302	0.0922719	-10.3091	0.678786	0.00810609	3.33296e-05	1.97148
ukb-b-4711	ebi-a-GCST90018893	Pancreatic cancer || id:ebi-a-GCST90018893	Usual walking pace || id:ukb-b-4711	Weighted median	50	-0.405048	0.889301	0.648773	-2.14808	1.33798	0.666945	0.116708	3.81135
ukb-b-4711	ebi-a-GCST90018893	Pancreatic cancer || id:ebi-a-GCST90018893	Usual walking pace || id:ukb-b-4711	MRConMix	50	-0.951451	6.70373	0.58356	-14.0908	12.1879	0.38618	7.59381e-07	196391
The results of walking pace on pancreatic cancer(2).
id.exposure	id.outcome	outcome	exposure	method	nsnp	b	se	pval	lo_ci	up_ci	or	or_lci95	or_uci95
ukb-b-4711	ieu-a-822	Pancreatic cancer || id:ieu-a-822	Usual walking pace || id:ukb-b-4711	Inverse variance weighted	30	0.157415	1.073	0.883365	-1.94566	2.26049	1.17048	0.142892	9.58782
ukb-b-4711	ieu-a-822	Pancreatic cancer || id:ieu-a-822	Usual walking pace || id:ukb-b-4711	MR Egger	30	-1.00497	4.75678	0.834206	-10.3283	8.31832	0.366055	3.2696e-05	4098.25
ukb-b-4711	ieu-a-822	Pancreatic cancer || id:ieu-a-822	Usual walking pace || id:ukb-b-4711	Weighted median	30	-1.05845	1.49765	0.479727	-3.99384	1.87694	0.346993	0.0184288	6.53349
ukb-b-4711	ieu-a-822	Pancreatic cancer || id:ieu-a-822	Usual walking pace || id:ukb-b-4711	MRConMix	30	0.624075	9.1517	0.908003	-17.3132	18.5614	1.86652	3.02657e-08	1.1511e+08
The results of walking pace on liver cancer(1).
id.exposure	id.outcome	outcome	exposure	method	nsnp	b	se	pval	lo_ci	up_ci	or	or_lci95	or_uci95
ukb-b-4711	ieu-a-822	Pancreatic cancer || id:ieu-a-822	Usual walking pace || id:ukb-b-4711	Inverse variance weighted	30	0.157415	1.073	0.883365	-1.94566	2.26049	1.17048	0.142892	9.58782
ukb-b-4711	ieu-a-822	Pancreatic cancer || id:ieu-a-822	Usual walking pace || id:ukb-b-4711	MR Egger	30	-1.00497	4.75678	0.834206	-10.3283	8.31832	0.366055	3.2696e-05	4098.25
ukb-b-4711	ieu-a-822	Pancreatic cancer || id:ieu-a-822	Usual walking pace || id:ukb-b-4711	Weighted median	30	-1.05845	1.49765	0.479727	-3.99384	1.87694	0.346993	0.0184288	6.53349
ukb-b-4711	ieu-a-822	Pancreatic cancer || id:ieu-a-822	Usual walking pace || id:ukb-b-4711	MRConMix	30	0.624075	9.1517	0.908003	-17.3132	18.5614	1.86652	3.02657e-08	1.1511e+08
The results of walking pace on liver cancer(2).
id.exposure	id.outcome	outcome	exposure	method	nsnp	b	se	pval	lo_ci	up_ci	or	or_lci95	or_uci95
ukb-b-4711	finn-b-C3_LIVER_INTRAHEPATIC_BILE_DUCTS_EXALLC	Malignant neoplasm of liver and intrahepatic bile ducts (all cancers excluded) || id:finn-b-C3_LIVER_INTRAHEPATIC_BILE_DUCTS_EXALLC	Usual walking pace || id:ukb-b-4711	Inverse variance weighted	50	-0.499511	1.4513	0.730709	-3.34405	2.34503	0.606827	0.0352936	10.4336
ukb-b-4711	finn-b-C3_LIVER_INTRAHEPATIC_BILE_DUCTS_EXALLC	Malignant neoplasm of liver and intrahepatic bile ducts (all cancers excluded) || id:finn-b-C3_LIVER_INTRAHEPATIC_BILE_DUCTS_EXALLC	Usual walking pace || id:ukb-b-4711	MR Egger	50	1.52255	6.15256	0.805604	-10.5365	13.5816	4.58388	2.65504e-05	791399
ukb-b-4711	finn-b-C3_LIVER_INTRAHEPATIC_BILE_DUCTS_EXALLC	Malignant neoplasm of liver and intrahepatic bile ducts (all cancers excluded) || id:finn-b-C3_LIVER_INTRAHEPATIC_BILE_DUCTS_EXALLC	Usual walking pace || id:ukb-b-4711	Weighted median	50	-0.0686065	2.10126	0.973954	-4.18709	4.04987	0.933694	0.0151905	57.3901
ukb-b-4711	finn-b-C3_LIVER_INTRAHEPATIC_BILE_DUCTS_EXALLC	Malignant neoplasm of liver and intrahepatic bile ducts (all cancers excluded) || id:finn-b-C3_LIVER_INTRAHEPATIC_BILE_DUCTS_EXALLC	Usual walking pace || id:ukb-b-4711	MRConMix	50	-1.09757	50.983	0.588177	-101.024	98.8291	0.33368	1.33572e-44	8.33573e+42
The results of walking pace on non-alcoholic fatty liver disease(1).
id.exposure	id.outcome	outcome	exposure	method	nsnp	b	se	pval	lo_ci	up_ci	or	or_lci95	or_uci95
ukb-b-4711	ebi-a-GCST90091033	Nonalcoholic fatty liver disease || id:ebi-a-GCST90091033	Usual walking pace || id:ukb-b-4711	Inverse variance weighted	50	-0.926007	0.321218	0.00394157	-1.55559	-0.29642	0.396132	0.211064	0.743475
ukb-b-4711	ebi-a-GCST90091033	Nonalcoholic fatty liver disease || id:ebi-a-GCST90091033	Usual walking pace || id:ukb-b-4711	MR Egger	50	-1.44928	1.35449	0.289977	-4.10407	1.20551	0.234739	0.0165053	3.33847
ukb-b-4711	ebi-a-GCST90091033	Nonalcoholic fatty liver disease || id:ebi-a-GCST90091033	Usual walking pace || id:ukb-b-4711	Weighted median	50	-1.09664	0.429596	0.0106881	-1.93865	-0.254636	0.33399	0.143898	0.775198
ukb-b-4711	ebi-a-GCST90091033	Nonalcoholic fatty liver disease || id:ebi-a-GCST90091033	Usual walking pace || id:ukb-b-4711	MRConMix	50	-1.8275	3.2788	0.00595407	-8.25394	4.59894	0.160815	0.000260231	99.3794
The results of walking pace on non-alcoholic fatty liver disease(2).
id.exposure	id.outcome	outcome	exposure	method	nsnp	b	se	pval	lo_ci	up_ci	or	or_lci95	or_uci95
ukb-b-4711	finn-b-NAFLD	Nonalcoholic fatty liver disease || id:finn-b-NAFLD	Usual walking pace || id:ukb-b-4711	Inverse variance weighted	50	0.516467	0.983762	0.599589	-1.41171	2.44464	1.6761	0.243727	11.5264
ukb-b-4711	finn-b-NAFLD	Nonalcoholic fatty liver disease || id:finn-b-NAFLD	Usual walking pace || id:ukb-b-4711	MR Egger	50	-4.35496	4.1567	0.300026	-12.5021	3.79217	0.012843	3.71887e-06	44.3527
ukb-b-4711	finn-b-NAFLD	Nonalcoholic fatty liver disease || id:finn-b-NAFLD	Usual walking pace || id:ukb-b-4711	Weighted median	50	0.757629	1.30104	0.560347	-1.79241	3.30766	2.13321	0.166559	27.3212
ukb-b-4711	finn-b-NAFLD	Nonalcoholic fatty liver disease || id:finn-b-NAFLD	Usual walking pace || id:ukb-b-4711	MRConMix	50	3.27556	10.2512	0.101405	-16.8168	23.3679	26.458	4.97223e-08	1.40787e+10
The results of walking pace on gastroduodenal ulcer(1).
id.exposure	id.outcome	outcome	exposure	method	nsnp	b	se	pval	lo_ci	up_ci	or	or_lci95	or_uci95
ukb-b-4711	ukb-d-K11_GASTRODUOULC	Gastroduodenal ulcer || id:ukb-d-K11_GASTRODUOULC	Usual walking pace || id:ukb-b-4711	Inverse variance weighted	50	-0.00996115	0.00399932	0.0127488	-0.0177998	-0.00212248	0.990088	0.982358	0.99788
ukb-b-4711	ukb-d-K11_GASTRODUOULC	Gastroduodenal ulcer || id:ukb-d-K11_GASTRODUOULC	Usual walking pace || id:ukb-b-4711	MR Egger	50	-0.00589306	0.0163847	0.720673	-0.0380071	0.026221	0.994124	0.962706	1.02657
ukb-b-4711	ukb-d-K11_GASTRODUOULC	Gastroduodenal ulcer || id:ukb-d-K11_GASTRODUOULC	Usual walking pace || id:ukb-b-4711	Weighted median	50	-0.00934615	0.00581791	0.108176	-0.0207493	0.00205695	0.990697	0.979465	1.00206
ukb-b-4711	ukb-d-K11_GASTRODUOULC	Gastroduodenal ulcer || id:ukb-d-K11_GASTRODUOULC	Usual walking pace || id:ukb-b-4711	MRConMix	50	-0.0123199	0.0400756	0.0550281	-0.0908681	0.0662283	0.987756	0.913138	1.06847
The results of walking pace on gastroduodenal ulcer(2).
id.exposure	id.outcome	outcome	exposure	method	nsnp	b	se	pval	lo_ci	up_ci	or	or_lci95	or_uci95
ukb-b-4711	finn-b-K11_GASTRODUOULC	Gastroduodenal ulcer || id:finn-b-K11_GASTRODUOULC	Usual walking pace || id:ukb-b-4711	Inverse variance weighted	50	-0.903865	0.459284	0.0490695	-1.80406	-0.00366859	0.405001	0.164629	0.996338
ukb-b-4711	finn-b-K11_GASTRODUOULC	Gastroduodenal ulcer || id:finn-b-K11_GASTRODUOULC	Usual walking pace || id:ukb-b-4711	MR Egger	50	-1.92935	1.96112	0.330147	-5.77314	1.91444	0.145243	0.00310996	6.78317
ukb-b-4711	finn-b-K11_GASTRODUOULC	Gastroduodenal ulcer || id:finn-b-K11_GASTRODUOULC	Usual walking pace || id:ukb-b-4711	Weighted median	50	-0.686049	0.606468	0.257963	-1.87473	0.502629	0.503562	0.153397	1.65306
ukb-b-4711	finn-b-K11_GASTRODUOULC	Gastroduodenal ulcer || id:finn-b-K11_GASTRODUOULC	Usual walking pace || id:ukb-b-4711	MRConMix	50	-1.04407	12.1206	0.0431511	-24.8004	22.7122	0.352018	1.69564e-11	7.30796e+09
The results of walking pace on liver cirrhosis(1).
id.exposure	id.outcome	outcome	exposure	method	nsnp	b	se	pval	lo_ci	up_ci	or	or_lci95	or_uci95
ukb-b-4711	ebi-a-GCST90018826	Cirrhosis || id:ebi-a-GCST90018826	Usual walking pace || id:ukb-b-4711	Inverse variance weighted	50	-0.998967	0.658053	0.128998	-2.28875	0.290817	0.36826	0.101393	1.33752
ukb-b-4711	ebi-a-GCST90018826	Cirrhosis || id:ebi-a-GCST90018826	Usual walking pace || id:ukb-b-4711	MR Egger	50	-1.00938	3.58084	0.779245	-8.02782	6.00907	0.364446	0.000326257	407.105
ukb-b-4711	ebi-a-GCST90018826	Cirrhosis || id:ebi-a-GCST90018826	Usual walking pace || id:ukb-b-4711	Weighted median	50	-1.16892	0.96118	0.223935	-3.05283	0.714993	0.310702	0.0472249	2.04417
ukb-b-4711	ebi-a-GCST90018826	Cirrhosis || id:ebi-a-GCST90018826	Usual walking pace || id:ukb-b-4711	MRConMix	50	-2.7731	9.60108	0.0127923	-21.5912	16.045	0.0624679	4.19811e-10	9.29521e+06
The results of walking pace on liver cirrhosis(2).
id.exposure	id.outcome	outcome	exposure	method	nsnp	b	se	pval	lo_ci	up_ci	or	or_lci95	or_uci95
ukb-b-4711	finn-b-CIRRHOSIS_BROAD	Cirrhosis, broad definition used in the article https://doi.org/10.1101/594523 || id:finn-b-CIRRHOSIS_BROAD	Usual walking pace || id:ukb-b-4711	Inverse variance weighted	50	-1.18517	0.632499	0.0609595	-2.42487	0.0545285	0.305694	0.0884898	1.05604
ukb-b-4711	finn-b-CIRRHOSIS_BROAD	Cirrhosis, broad definition used in the article https://doi.org/10.1101/594523 || id:finn-b-CIRRHOSIS_BROAD	Usual walking pace || id:ukb-b-4711	MR Egger	50	0.189654	2.70754	0.944447	-5.11711	5.49642	1.20883	0.00599329	243.818
ukb-b-4711	finn-b-CIRRHOSIS_BROAD	Cirrhosis, broad definition used in the article https://doi.org/10.1101/594523 || id:finn-b-CIRRHOSIS_BROAD	Usual walking pace || id:ukb-b-4711	Weighted median	50	-0.712868	0.887277	0.421724	-2.45193	1.02619	0.490236	0.0861271	2.79043
ukb-b-4711	finn-b-CIRRHOSIS_BROAD	Cirrhosis, broad definition used in the article https://doi.org/10.1101/594523 || id:finn-b-CIRRHOSIS_BROAD	Usual walking pace || id:ukb-b-4711	MRConMix	50	0.173456	19.0478	0.782081	-37.1602	37.5071	1.18941	7.27022e-17	1.94587e+16
The results of gastroesophageal reflux disease on appendicular lean mass(1).
id.exposure	id.outcome	outcome	exposure	method	nsnp	b	se	pval	lo_ci	up_ci	or	or_lci95	or_uci95
ebi-a-GCST90000514	ebi-a-GCST90000025	Appendicular lean mass || id:ebi-a-GCST90000025	|| id:ebi-a-GCST90000514	Inverse variance weighted	169	-0.0811986	0.0210222	0.00011223	-0.122402	-0.039995	0.922011	0.884792	0.960794
ebi-a-GCST90000514	ebi-a-GCST90000025	Appendicular lean mass || id:ebi-a-GCST90000025	|| id:ebi-a-GCST90000514	MR Egger	169	-0.107068	0.109105	0.327851	-0.320913	0.106778	0.898465	0.725486	1.11269
ebi-a-GCST90000514	ebi-a-GCST90000025	Appendicular lean mass || id:ebi-a-GCST90000025	|| id:ebi-a-GCST90000514	Weighted median	169	-0.0465577	0.0109998	2.30995e-05	-0.0681173	-0.0249982	0.954509	0.934151	0.975312
ebi-a-GCST90000514	ebi-a-GCST90000025	Appendicular lean mass || id:ebi-a-GCST90000025	|| id:ebi-a-GCST90000514	MRConMix	169	-0.0654222	0.43297	5.07178e-05	-0.914044	0.7832	0.936672	0.4009	2.18846
The results of gastroesophageal reflux disease on low grip strength(1).
id.exposure	id.outcome	outcome	exposure	method	nsnp	b	se	pval	lo_ci	up_ci	or	or_lci95	or_uci95
ebi-a-GCST90000514	ebi-a-GCST90007526	Low hand grip strength (60 years and older) (EWGSOP) || id:ebi-a-GCST90007526	|| id:ebi-a-GCST90000514	Inverse variance weighted	169	0.196806	0.027428	7.21086e-13	0.143047	0.250565	1.21751	1.15378	1.28475
ebi-a-GCST90000514	ebi-a-GCST90007526	Low hand grip strength (60 years and older) (EWGSOP) || id:ebi-a-GCST90007526	|| id:ebi-a-GCST90000514	MR Egger	169	0.418607	0.141442	0.00352885	0.14138	0.695833	1.51984	1.15186	2.00538
ebi-a-GCST90000514	ebi-a-GCST90007526	Low hand grip strength (60 years and older) (EWGSOP) || id:ebi-a-GCST90007526	|| id:ebi-a-GCST90000514	Weighted median	169	0.159998	0.0337355	2.10874e-06	0.0938762	0.226119	1.17351	1.09842	1.25373
ebi-a-GCST90000514	ebi-a-GCST90007526	Low hand grip strength (60 years and older) (EWGSOP) || id:ebi-a-GCST90007526	|| id:ebi-a-GCST90000514	MRConMix	169	0.288419	0.524404	4.36007e-09	-0.739413	1.31625	1.33432	0.477394	3.72942
The results of gastroesophageal reflux disease on walking pace(1).
id.exposure	id.outcome	outcome	exposure	method	nsnp	b	se	pval	lo_ci	up_ci	or	or_lci95	or_uci95
ebi-a-GCST90000514	ukb-b-4711	Usual walking pace || id:ukb-b-4711	|| id:ebi-a-GCST90000514	Inverse variance weighted	169	-0.132882	0.00650425	9.05889e-93	-0.14563	-0.120133	0.875569	0.864478	0.886802
ebi-a-GCST90000514	ukb-b-4711	Usual walking pace || id:ukb-b-4711	|| id:ebi-a-GCST90000514	MR Egger	169	-0.151087	0.0337653	1.41112e-05	-0.217267	-0.0849069	0.859773	0.804715	0.918598
ebi-a-GCST90000514	ukb-b-4711	Usual walking pace || id:ukb-b-4711	|| id:ebi-a-GCST90000514	Weighted median	169	-0.101271	0.00685476	2.15911e-49	-0.114707	-0.0878361	0.903688	0.891628	0.915911
ebi-a-GCST90000514	ukb-b-4711	Usual walking pace || id:ukb-b-4711	|| id:ebi-a-GCST90000514	MRConMix	169	-0.195608	0.127209	2.38796e-55	-0.444939	0.0537223	0.822334	0.640864	1.05519
The results of gastroesophageal reflux disease on appendicular lean mass(2).
id.exposure	id.outcome	outcome	exposure	method	nsnp	b	se	pval	lo_ci	up_ci	or	or_lci95	or_uci95
ebi-a-GCST90018848	ebi-a-GCST90000025	Appendicular lean mass || id:ebi-a-GCST90000025	|| id:ebi-a-GCST90018848	Inverse variance weighted	28	-0.00160126	0.0184988	0.931021	-0.0378588	0.0346563	0.9984	0.962849	1.03526
ebi-a-GCST90018848	ebi-a-GCST90000025	Appendicular lean mass || id:ebi-a-GCST90000025	|| id:ebi-a-GCST90018848	MR Egger	28	0.112217	0.0473716	0.0255544	0.019369	0.205066	1.11876	1.01956	1.22761
ebi-a-GCST90018848	ebi-a-GCST90000025	Appendicular lean mass || id:ebi-a-GCST90000025	|| id:ebi-a-GCST90018848	Weighted median	28	-0.0157512	0.0136336	0.247959	-0.0424732	0.0109707	0.984372	0.958416	1.01103
ebi-a-GCST90018848	ebi-a-GCST90000025	Appendicular lean mass || id:ebi-a-GCST90000025	|| id:ebi-a-GCST90018848	MRConMix	28	-0.029633	0.12881	0.0143299	-0.282101	0.222835	0.970802	0.754198	1.24961
The results of gastroesophageal reflux disease on low grip strength(2).
id.exposure	id.outcome	outcome	exposure	method	nsnp	b	se	pval	lo_ci	up_ci	or	or_lci95	or_uci95
ebi-a-GCST90018848	ebi-a-GCST90007526	Low hand grip strength (60 years and older) (EWGSOP) || id:ebi-a-GCST90007526	|| id:ebi-a-GCST90018848	Inverse variance weighted	28	0.0115254	0.0401804	0.774234	-0.0672281	0.0902789	1.01159	0.934982	1.09448
ebi-a-GCST90018848	ebi-a-GCST90007526	Low hand grip strength (60 years and older) (EWGSOP) || id:ebi-a-GCST90007526	|| id:ebi-a-GCST90018848	MR Egger	28	-0.0184048	0.114864	0.873938	-0.243538	0.206729	0.981764	0.78385	1.22965
ebi-a-GCST90018848	ebi-a-GCST90007526	Low hand grip strength (60 years and older) (EWGSOP) || id:ebi-a-GCST90007526	|| id:ebi-a-GCST90018848	Weighted median	28	0.00207308	0.0511876	0.967695	-0.0982546	0.102401	1.00208	0.906418	1.10783
ebi-a-GCST90018848	ebi-a-GCST90007526	Low hand grip strength (60 years and older) (EWGSOP) || id:ebi-a-GCST90007526	|| id:ebi-a-GCST90018848	MRConMix	28	-0.0998058	0.324994	0.243089	-0.736795	0.537183	0.905013	0.478646	1.71118
The results of gastroesophageal reflux disease on walking pace(2).
id.exposure	id.outcome	outcome	exposure	method	nsnp	b	se	pval	lo_ci	up_ci	or	or_lci95	or_uci95
ebi-a-GCST90018848	ukb-b-4711	Usual walking pace || id:ukb-b-4711	|| id:ebi-a-GCST90018848	Inverse variance weighted	25	-0.025253	0.0111155	0.023094	-0.0470393	-0.00346666	0.975063	0.95405	0.996539
ebi-a-GCST90018848	ukb-b-4711	Usual walking pace || id:ukb-b-4711	|| id:ebi-a-GCST90018848	MR Egger	25	0.0426325	0.029277	0.158861	-0.0147506	0.100015	1.04355	0.985358	1.10519
ebi-a-GCST90018848	ukb-b-4711	Usual walking pace || id:ukb-b-4711	|| id:ebi-a-GCST90018848	Weighted median	25	-0.0172989	0.010768	0.10816	-0.0384042	0.00380629	0.98285	0.962324	1.00381
ebi-a-GCST90018848	ukb-b-4711	Usual walking pace || id:ukb-b-4711	|| id:ebi-a-GCST90018848	MRConMix	25	-0.0413284	0.0835624	0.0144013	-0.205111	0.122454	0.959514	0.814557	1.13027
The results of chronic pancreatitis on appendicular lean mass(1).
id.exposure	id.outcome	outcome	exposure	method	nsnp	b	se	pval	lo_ci	up_ci	or	or_lci95	or_uci95
finn-b-K11_CHRONPANC	ebi-a-GCST90000025	Appendicular lean mass || id:ebi-a-GCST90000025	|| id:finn-b-K11_CHRONPANC	Inverse variance weighted	10	0.00866291	0.00618231	0.161142	-0.00345441	0.0207802	1.0087	0.996552	1.021
finn-b-K11_CHRONPANC	ebi-a-GCST90000025	Appendicular lean mass || id:ebi-a-GCST90000025	|| id:finn-b-K11_CHRONPANC	MR Egger	10	0.00300747	0.0175065	0.867867	-0.0313052	0.0373202	1.00301	0.96918	1.03803
finn-b-K11_CHRONPANC	ebi-a-GCST90000025	Appendicular lean mass || id:ebi-a-GCST90000025	|| id:finn-b-K11_CHRONPANC	Weighted median	10	0.00281042	0.00542752	0.604591	-0.00782752	0.0134484	1.00281	0.992203	1.01354
finn-b-K11_CHRONPANC	ebi-a-GCST90000025	Appendicular lean mass || id:ebi-a-GCST90000025	|| id:finn-b-K11_CHRONPANC	MRConMix	10	-0.00496503	0.0302736	1	-0.0643013	0.0543712	0.995047	0.937722	1.05588
The results of chronic pancreatitis on low grip strength(1).
id.exposure	id.outcome	outcome	exposure	method	nsnp	b	se	pval	lo_ci	up_ci	or	or_lci95	or_uci95
finn-b-K11_CHRONPANC	ebi-a-GCST90007526	Low hand grip strength (60 years and older) (EWGSOP) || id:ebi-a-GCST90007526	|| id:finn-b-K11_CHRONPANC	Inverse variance weighted	10	-0.0112774	0.0159718	0.480138	-0.0425822	0.0200274	0.988786	0.958312	1.02023
finn-b-K11_CHRONPANC	ebi-a-GCST90007526	Low hand grip strength (60 years and older) (EWGSOP) || id:ebi-a-GCST90007526	|| id:finn-b-K11_CHRONPANC	MR Egger	10	0.00897534	0.0449482	0.846712	-0.0791232	0.0970739	1.00902	0.923926	1.10194
finn-b-K11_CHRONPANC	ebi-a-GCST90007526	Low hand grip strength (60 years and older) (EWGSOP) || id:ebi-a-GCST90007526	|| id:finn-b-K11_CHRONPANC	Weighted median	10	-0.00662889	0.0189932	0.727079	-0.0438556	0.0305978	0.993393	0.957092	1.03107
finn-b-K11_CHRONPANC	ebi-a-GCST90007526	Low hand grip strength (60 years and older) (EWGSOP) || id:ebi-a-GCST90007526	|| id:finn-b-K11_CHRONPANC	MRConMix	10	0.00422383	0.0796374	0.717396	-0.151866	0.160313	1.00423	0.859104	1.17388
The results of chronic pancreatitis on walking pace(1).
id.exposure	id.outcome	outcome	exposure	method	nsnp	b	se	pval	lo_ci	up_ci	or	or_lci95	or_uci95
finn-b-K11_CHRONPANC	ukb-b-4711	Usual walking pace || id:ukb-b-4711	|| id:finn-b-K11_CHRONPANC	Inverse variance weighted	10	-0.00494167	0.00294803	0.0936872	-0.0107198	0.000836473	0.995071	0.989337	1.00084
finn-b-K11_CHRONPANC	ukb-b-4711	Usual walking pace || id:ukb-b-4711	|| id:finn-b-K11_CHRONPANC	MR Egger	10	-5.80714e-05	0.0081661	0.9945	-0.0160636	0.0159475	0.999942	0.984065	1.01608
finn-b-K11_CHRONPANC	ukb-b-4711	Usual walking pace || id:ukb-b-4711	|| id:finn-b-K11_CHRONPANC	Weighted median	10	-0.0026519	0.00332053	0.424501	-0.00916014	0.00385634	0.997352	0.990882	1.00386
finn-b-K11_CHRONPANC	ukb-b-4711	Usual walking pace || id:ukb-b-4711	|| id:finn-b-K11_CHRONPANC	MRConMix	10	-0.00783524	0.0151227	0.221034	-0.0374758	0.0218053	0.992195	0.963218	1.02204
The results of chronic pancreatitis on appendicular lean mass(2).
id.exposure	id.outcome	outcome	exposure	method	nsnp	b	se	pval	lo_ci	up_ci	or	or_lci95	or_uci95
ebi-a-GCST90018821	ebi-a-GCST90000025	Appendicular lean mass || id:ebi-a-GCST90000025	|| id:ebi-a-GCST90018821	Inverse variance weighted	16	0.00028985	0.0026561	0.913102	-0.0049161	0.0054958	1.00029	0.995096	1.00551
ebi-a-GCST90018821	ebi-a-GCST90000025	Appendicular lean mass || id:ebi-a-GCST90000025	|| id:ebi-a-GCST90018821	MR Egger	16	-0.00326725	0.00441357	0.471367	-0.0119178	0.00538334	0.996738	0.988153	1.0054
ebi-a-GCST90018821	ebi-a-GCST90000025	Appendicular lean mass || id:ebi-a-GCST90000025	|| id:ebi-a-GCST90018821	Weighted median	16	0.00225217	0.00349833	0.519714	-0.00460455	0.0091089	1.00225	0.995406	1.00915
ebi-a-GCST90018821	ebi-a-GCST90000025	Appendicular lean mass || id:ebi-a-GCST90000025	|| id:ebi-a-GCST90018821	MRConMix	16	0.00270797	0.0166734	0.22261	-0.0299718	0.0353878	1.00271	0.970473	1.03602
The results of chronic pancreatitis on low grip strength(2).
id.exposure	id.outcome	outcome	exposure	method	nsnp	b	se	pval	lo_ci	up_ci	or	or_lci95	or_uci95
ebi-a-GCST90018821	ebi-a-GCST90007526	Low hand grip strength (60 years and older) (EWGSOP) || id:ebi-a-GCST90007526	|| id:ebi-a-GCST90018821	Inverse variance weighted	15	0.0239884	0.0124663	0.0543226	-0.000445601	0.0484223	1.02428	0.999554	1.04961
ebi-a-GCST90018821	ebi-a-GCST90007526	Low hand grip strength (60 years and older) (EWGSOP) || id:ebi-a-GCST90007526	|| id:ebi-a-GCST90018821	MR Egger	15	0.0532429	0.0215672	0.028204	0.0109711	0.0955147	1.05469	1.01103	1.10022
ebi-a-GCST90018821	ebi-a-GCST90007526	Low hand grip strength (60 years and older) (EWGSOP) || id:ebi-a-GCST90007526	|| id:ebi-a-GCST90018821	Weighted median	15	0.0167019	0.0144888	0.249015	-0.0116962	0.0450999	1.01684	0.988372	1.04613
ebi-a-GCST90018821	ebi-a-GCST90007526	Low hand grip strength (60 years and older) (EWGSOP) || id:ebi-a-GCST90007526	|| id:ebi-a-GCST90018821	MRConMix	15	0.0171412	0.0753308	0.377529	-0.130507	0.164789	1.01729	0.87765	1.17914
The results of chronic pancreatitis on walking pace(2).
id.exposure	id.outcome	outcome	exposure	method	nsnp	b	se	pval	lo_ci	up_ci	or	or_lci95	or_uci95
ebi-a-GCST90018821	ukb-b-4711	Usual walking pace || id:ukb-b-4711	|| id:ebi-a-GCST90018821	Inverse variance weighted	16	-0.00259634	0.00159742	0.104091	-0.00572728	0.000534596	0.997407	0.994289	1.00053
ebi-a-GCST90018821	ukb-b-4711	Usual walking pace || id:ukb-b-4711	|| id:ebi-a-GCST90018821	MR Egger	16	-0.00433089	0.00266404	0.126308	-0.00955241	0.000890625	0.995678	0.990493	1.00089
ebi-a-GCST90018821	ukb-b-4711	Usual walking pace || id:ukb-b-4711	|| id:ebi-a-GCST90018821	Weighted median	16	-0.00179248	0.00215169	0.404813	-0.00600981	0.00242484	0.998209	0.994008	1.00243
ebi-a-GCST90018821	ukb-b-4711	Usual walking pace || id:ukb-b-4711	|| id:ebi-a-GCST90018821	MRConMix	16	-0.0075938	0.00705558	1	-0.0214227	0.00623515	0.992435	0.978805	1.00625
The results of esophageal cancer on appendicular lean mass(1).
id.exposure	id.outcome	outcome	exposure	method	nsnp	b	se	pval	lo_ci	up_ci	or	or_lci95	or_uci95
ebi-a-GCST90018841	ebi-a-GCST90000025	Appendicular lean mass || id:ebi-a-GCST90000025	|| id:ebi-a-GCST90018841	Inverse variance weighted	22	-0.0023657	0.00364674	0.516522	-0.00951331	0.00478191	0.997637	0.990532	1.00479
ebi-a-GCST90018841	ebi-a-GCST90000025	Appendicular lean mass || id:ebi-a-GCST90000025	|| id:ebi-a-GCST90018841	MR Egger	22	-0.00334438	0.00695267	0.635722	-0.0169716	0.0102829	0.996661	0.983172	1.01034
ebi-a-GCST90018841	ebi-a-GCST90000025	Appendicular lean mass || id:ebi-a-GCST90000025	|| id:ebi-a-GCST90018841	Weighted median	22	-0.00515176	0.00338749	0.128306	-0.0117912	0.00148773	0.994861	0.988278	1.00149
ebi-a-GCST90018841	ebi-a-GCST90000025	Appendicular lean mass || id:ebi-a-GCST90000025	|| id:ebi-a-GCST90018841	MRConMix	22	-0.00739777	0.0927715	0.156043	-0.18923	0.174434	0.99263	0.827596	1.19057
The results of esophageal cancer on low grip strength(1).
id.exposure	id.outcome	outcome	exposure	method	nsnp	b	se	pval	lo_ci	up_ci	or	or_lci95	or_uci95
ebi-a-GCST90018841	ebi-a-GCST90007526	Low hand grip strength (60 years and older) (EWGSOP) || id:ebi-a-GCST90007526	|| id:ebi-a-GCST90018841	Inverse variance weighted	21	0.0386145	0.0117063	0.000971665	0.0156701	0.0615588	1.03937	1.01579	1.06349
ebi-a-GCST90018841	ebi-a-GCST90007526	Low hand grip strength (60 years and older) (EWGSOP) || id:ebi-a-GCST90007526	|| id:ebi-a-GCST90018841	MR Egger	21	0.0233664	0.0237083	0.336726	-0.0231019	0.0698347	1.02364	0.977163	1.07233
ebi-a-GCST90018841	ebi-a-GCST90007526	Low hand grip strength (60 years and older) (EWGSOP) || id:ebi-a-GCST90007526	|| id:ebi-a-GCST90018841	Weighted median	21	0.0246192	0.0142284	0.0835787	-0.00326842	0.0525069	1.02492	0.996737	1.05391
ebi-a-GCST90018841	ebi-a-GCST90007526	Low hand grip strength (60 years and older) (EWGSOP) || id:ebi-a-GCST90007526	|| id:ebi-a-GCST90018841	MRConMix	21	0.0326316	0.283186	0.00428982	-0.522413	0.587676	1.03317	0.593088	1.7998
The results of esophageal cancer on walking pace(1).
id.exposure	id.outcome	outcome	exposure	method	nsnp	b	se	pval	lo_ci	up_ci	or	or_lci95	or_uci95
ebi-a-GCST90018841	ukb-b-4711	Usual walking pace || id:ukb-b-4711	|| id:ebi-a-GCST90018841	Inverse variance weighted	22	-0.000328515	0.00290074	0.909831	-0.00601397	0.00535694	0.999672	0.994004	1.00537
ebi-a-GCST90018841	ukb-b-4711	Usual walking pace || id:ukb-b-4711	|| id:ebi-a-GCST90018841	MR Egger	22	0.00253353	0.00558893	0.655203	-0.00842076	0.0134878	1.00254	0.991615	1.01358
ebi-a-GCST90018841	ukb-b-4711	Usual walking pace || id:ukb-b-4711	|| id:ebi-a-GCST90018841	Weighted median	22	-9.8714e-05	0.00229935	0.965756	-0.00460544	0.00440801	0.999901	0.995405	1.00442
ebi-a-GCST90018841	ukb-b-4711	Usual walking pace || id:ukb-b-4711	|| id:ebi-a-GCST90018841	MRConMix	22	0.00225716	0.0670058	1	-0.129074	0.133588	1.00226	0.878909	1.14292
The results of esophageal cancer on appendicular lean mass(2).
id.exposure	id.outcome	outcome	exposure	method	nsnp	b	se	pval	lo_ci	up_ci	or	or_lci95	or_uci95
ieu-b-4960	ebi-a-GCST90000025	Appendicular lean mass || id:ebi-a-GCST90000025	|| id:ieu-b-4960	Inverse variance weighted	14	-0.925998	1.01805	0.363044	-2.92138	1.06938	0.396136	0.0538595	2.91357
ieu-b-4960	ebi-a-GCST90000025	Appendicular lean mass || id:ebi-a-GCST90000025	|| id:ieu-b-4960	MR Egger	14	0.020485	2.30996	0.99307	-4.50703	4.548	1.0207	0.0110312	94.4432
ieu-b-4960	ebi-a-GCST90000025	Appendicular lean mass || id:ebi-a-GCST90000025	|| id:ieu-b-4960	Weighted median	14	-0.477449	1.28028	0.709204	-2.9868	2.0319	0.620364	0.0504487	7.62857
ieu-b-4960	ebi-a-GCST90000025	Appendicular lean mass || id:ebi-a-GCST90000025	|| id:ieu-b-4960	MRConMix	14	-0.178422	4.55875	0.862691	-9.11357	8.75672	0.83659	0.000110161	6353.27
The results of esophageal cancer on low grip strength(2).
id.exposure	id.outcome	outcome	exposure	method	nsnp	b	se	pval	lo_ci	up_ci	or	or_lci95	or_uci95
ieu-b-4960	ebi-a-GCST90007526	Low hand grip strength (60 years and older) (EWGSOP) || id:ebi-a-GCST90007526	|| id:ieu-b-4960	Inverse variance weighted	13	-0.908375	4.29164	0.832371	-9.32	7.50325	0.403179	8.96142e-05	1813.92
ieu-b-4960	ebi-a-GCST90007526	Low hand grip strength (60 years and older) (EWGSOP) || id:ebi-a-GCST90007526	|| id:ieu-b-4960	MR Egger	13	12.4471	9.38174	0.21148	-5.94115	30.8353	254501	0.00262902	2.46369e+13
ieu-b-4960	ebi-a-GCST90007526	Low hand grip strength (60 years and older) (EWGSOP) || id:ebi-a-GCST90007526	|| id:ieu-b-4960	Weighted median	13	1.01891	5.74357	0.859194	-10.2385	12.2763	2.77018	3.57672e-05	214551
ieu-b-4960	ebi-a-GCST90007526	Low hand grip strength (60 years and older) (EWGSOP) || id:ebi-a-GCST90007526	|| id:ieu-b-4960	MRConMix	13	2.98894	20.0285	0.671338	-36.2669	42.2447	19.8646	1.77625e-16	2.22155e+18
The results of esophageal cancer on walking pace(2).
id.exposure	id.outcome	outcome	exposure	method	nsnp	b	se	pval	lo_ci	up_ci	or	or_lci95	or_uci95
ieu-b-4960	ukb-b-4711	Usual walking pace || id:ukb-b-4711	|| id:ieu-b-4960	Inverse variance weighted	12	-0.566252	0.754222	0.452788	-2.04453	0.912024	0.567649	0.129441	2.48936
ieu-b-4960	ukb-b-4711	Usual walking pace || id:ukb-b-4711	|| id:ieu-b-4960	MR Egger	12	-1.52761	1.7748	0.409551	-5.00622	1.95099	0.217053	0.00669619	7.03563
ieu-b-4960	ukb-b-4711	Usual walking pace || id:ukb-b-4711	|| id:ieu-b-4960	Weighted median	12	-0.0966116	0.962106	0.920013	-1.98234	1.78912	0.907909	0.137747	5.98416
ieu-b-4960	ukb-b-4711	Usual walking pace || id:ukb-b-4711	|| id:ieu-b-4960	MRConMix	12	-1.36619	3.88708	0.266033	-8.98487	6.25249	0.255077	0.000125291	519.305
The results of gastric cancer on appendicular lean mass(1).
id.exposure	id.outcome	outcome	exposure	method	nsnp	b	se	pval	lo_ci	up_ci	or	or_lci95	or_uci95
ebi-a-GCST90018849	ebi-a-GCST90000025	Appendicular lean mass || id:ebi-a-GCST90000025	|| id:ebi-a-GCST90018849	Inverse variance weighted	24	-0.0023842	0.00914578	0.794333	-0.0203099	0.0155415	0.997619	0.979895	1.01566
ebi-a-GCST90018849	ebi-a-GCST90000025	Appendicular lean mass || id:ebi-a-GCST90000025	|| id:ebi-a-GCST90018849	MR Egger	24	0.0116564	0.0123578	0.355804	-0.012565	0.0358777	1.01172	0.987514	1.03653
ebi-a-GCST90018849	ebi-a-GCST90000025	Appendicular lean mass || id:ebi-a-GCST90000025	|| id:ebi-a-GCST90018849	Weighted median	24	0.00326262	0.00465515	0.483388	-0.00586146	0.0123867	1.00327	0.994156	1.01246
ebi-a-GCST90018849	ebi-a-GCST90000025	Appendicular lean mass || id:ebi-a-GCST90000025	|| id:ebi-a-GCST90018849	MRConMix	24	-0.00409269	0.0900259	0.297128	-0.180544	0.172358	0.995916	0.834816	1.1881
The results of gastric cancer on low grip strength(1).
id.exposure	id.outcome	outcome	exposure	method	nsnp	b	se	pval	lo_ci	up_ci	or	or_lci95	or_uci95
ebi-a-GCST90018849	ebi-a-GCST90007526	Low hand grip strength (60 years and older) (EWGSOP) || id:ebi-a-GCST90007526	|| id:ebi-a-GCST90018849	Inverse variance weighted	22	0.0113101	0.0157224	0.471917	-0.0195058	0.0421261	1.01137	0.980683	1.04303
ebi-a-GCST90018849	ebi-a-GCST90007526	Low hand grip strength (60 years and older) (EWGSOP) || id:ebi-a-GCST90007526	|| id:ebi-a-GCST90018849	MR Egger	22	0.00902419	0.0229441	0.69825	-0.0359462	0.0539946	1.00907	0.964692	1.05548
ebi-a-GCST90018849	ebi-a-GCST90007526	Low hand grip strength (60 years and older) (EWGSOP) || id:ebi-a-GCST90007526	|| id:ebi-a-GCST90018849	Weighted median	22	0.0196431	0.0158786	0.216057	-0.011479	0.0507651	1.01984	0.988587	1.05208
ebi-a-GCST90018849	ebi-a-GCST90007526	Low hand grip strength (60 years and older) (EWGSOP) || id:ebi-a-GCST90007526	|| id:ebi-a-GCST90018849	MRConMix	22	0.0213592	0.16915	0.0516263	-0.310175	0.352893	1.02159	0.733319	1.42318
The results of gastric cancer on walking pace(1).
id.exposure	id.outcome	outcome	exposure	method	nsnp	b	se	pval	lo_ci	up_ci	or	or_lci95	or_uci95
ebi-a-GCST90018849	ukb-b-4711	Usual walking pace || id:ukb-b-4711	|| id:ebi-a-GCST90018849	Inverse variance weighted	17	0.00284083	0.00231177	0.219126	-0.00169024	0.0073719	1.00284	0.998311	1.0074
ebi-a-GCST90018849	ukb-b-4711	Usual walking pace || id:ukb-b-4711	|| id:ebi-a-GCST90018849	MR Egger	17	-0.000162327	0.00306449	0.958455	-0.00616873	0.00584407	0.999838	0.99385	1.00586
ebi-a-GCST90018849	ukb-b-4711	Usual walking pace || id:ukb-b-4711	|| id:ebi-a-GCST90018849	Weighted median	17	0.00313018	0.00316693	0.322958	-0.00307699	0.00933736	1.00314	0.996928	1.00938
ebi-a-GCST90018849	ukb-b-4711	Usual walking pace || id:ukb-b-4711	|| id:ebi-a-GCST90018849	MRConMix	17	-0.0010836	0.0236389	1	-0.0474158	0.0452486	0.998917	0.953691	1.04629
The results of colorectal cancer on appendicular lean mass(1).
id.exposure	id.outcome	outcome	exposure	method	nsnp	b	se	pval	lo_ci	up_ci	or	or_lci95	or_uci95
ieu-b-4965	ebi-a-GCST90000025	Appendicular lean mass || id:ebi-a-GCST90000025	|| id:ieu-b-4965	Inverse variance weighted	26	-0.00779115	0.412844	0.984943	-0.816965	0.801382	0.992239	0.441771	2.22862
ieu-b-4965	ebi-a-GCST90000025	Appendicular lean mass || id:ebi-a-GCST90000025	|| id:ieu-b-4965	MR Egger	26	-0.0295956	1.20589	0.980623	-2.39314	2.33394	0.970838	0.0913428	10.3186
ieu-b-4965	ebi-a-GCST90000025	Appendicular lean mass || id:ebi-a-GCST90000025	|| id:ieu-b-4965	Weighted median	26	-0.151231	0.383617	0.693415	-0.903122	0.600659	0.859649	0.405302	1.82332
ieu-b-4965	ebi-a-GCST90000025	Appendicular lean mass || id:ebi-a-GCST90000025	|| id:ieu-b-4965	MRConMix	26	-0.0510454	3.39373	0.859445	-6.70275	6.60066	0.950236	0.00122753	735.582
The results of colorectal cancer on low grip strength(1).
id.exposure	id.outcome	outcome	exposure	method	nsnp	b	se	pval	lo_ci	up_ci	or	or_lci95	or_uci95
ieu-b-4965	ebi-a-GCST90007526	Low hand grip strength (60 years and older) (EWGSOP) || id:ebi-a-GCST90007526	|| id:ieu-b-4965	Inverse variance weighted	25	1.31759	0.947371	0.164292	-0.539261	3.17443	3.7344	0.583179	23.9133
ieu-b-4965	ebi-a-GCST90007526	Low hand grip strength (60 years and older) (EWGSOP) || id:ebi-a-GCST90007526	|| id:ieu-b-4965	MR Egger	25	2.60121	2.86472	0.373286	-3.01364	8.21607	13.4801	0.0491126	3699.93
ieu-b-4965	ebi-a-GCST90007526	Low hand grip strength (60 years and older) (EWGSOP) || id:ebi-a-GCST90007526	|| id:ieu-b-4965	Weighted median	25	0.647178	1.31665	0.623049	-1.93345	3.22781	1.91014	0.144648	25.2243
ieu-b-4965	ebi-a-GCST90007526	Low hand grip strength (60 years and older) (EWGSOP) || id:ebi-a-GCST90007526	|| id:ieu-b-4965	MRConMix	25	-0.666095	5.57407	0.714921	-11.5913	10.2591	0.513711	9.24641e-06	28540.7
The results of colorectal cancer on walking pace(1).
id.exposure	id.outcome	outcome	exposure	method	nsnp	b	se	pval	lo_ci	up_ci	or	or_lci95	or_uci95
ieu-b-4965	ukb-b-4711	Usual walking pace || id:ukb-b-4711	|| id:ieu-b-4965	Inverse variance weighted	26	-0.10518	0.203011	0.604388	-0.503082	0.292722	0.900162	0.604664	1.34007
ieu-b-4965	ukb-b-4711	Usual walking pace || id:ukb-b-4711	|| id:ieu-b-4965	MR Egger	26	0.67213	0.570809	0.25054	-0.446656	1.79092	1.9584	0.639764	5.99494
ieu-b-4965	ukb-b-4711	Usual walking pace || id:ukb-b-4711	|| id:ieu-b-4965	Weighted median	26	-0.0880255	0.234828	0.707771	-0.548288	0.372236	0.915738	0.577939	1.45098
ieu-b-4965	ukb-b-4711	Usual walking pace || id:ukb-b-4711	|| id:ieu-b-4965	MRConMix	26	0.301427	1.70856	0.410088	-3.04734	3.6502	1.35179	0.0474849	38.4823
The results of colorectal cancer on appendicular lean mass(2).
id.exposure	id.outcome	outcome	exposure	method	nsnp	b	se	pval	lo_ci	up_ci	or	or_lci95	or_uci95
finn-b-C3_COLORECTAL	ebi-a-GCST90000025	Appendicular lean mass || id:ebi-a-GCST90000025	|| id:finn-b-C3_COLORECTAL	Inverse variance weighted	11	-0.00310125	0.00748884	0.678789	-0.0177794	0.0115769	0.996904	0.982378	1.01164
finn-b-C3_COLORECTAL	ebi-a-GCST90000025	Appendicular lean mass || id:ebi-a-GCST90000025	|| id:finn-b-C3_COLORECTAL	MR Egger	11	-0.00701715	0.0182846	0.710055	-0.042855	0.0288207	0.993007	0.95805	1.02924
finn-b-C3_COLORECTAL	ebi-a-GCST90000025	Appendicular lean mass || id:ebi-a-GCST90000025	|| id:finn-b-C3_COLORECTAL	Weighted median	11	-0.000612948	0.00673581	0.927494	-0.0138151	0.0125892	0.999387	0.98628	1.01267
finn-b-C3_COLORECTAL	ebi-a-GCST90000025	Appendicular lean mass || id:ebi-a-GCST90000025	|| id:finn-b-C3_COLORECTAL	MRConMix	11	0.00898463	0.0399515	0.143768	-0.0693202	0.0872895	1.00903	0.933028	1.09121
The results of colorectal cancer on low grip strength(2).
id.exposure	id.outcome	outcome	exposure	method	nsnp	b	se	pval	lo_ci	up_ci	or	or_lci95	or_uci95
finn-b-C3_COLORECTAL	ebi-a-GCST90007526	Low hand grip strength (60 years and older) (EWGSOP) || id:ebi-a-GCST90007526	|| id:finn-b-C3_COLORECTAL	Inverse variance weighted	11	-0.0035105	0.0155804	0.821735	-0.0340481	0.0270271	0.996496	0.966525	1.0274
finn-b-C3_COLORECTAL	ebi-a-GCST90007526	Low hand grip strength (60 years and older) (EWGSOP) || id:ebi-a-GCST90007526	|| id:finn-b-C3_COLORECTAL	MR Egger	11	0.0102886	0.037465	0.789809	-0.0631428	0.08372	1.01034	0.938809	1.08732
finn-b-C3_COLORECTAL	ebi-a-GCST90007526	Low hand grip strength (60 years and older) (EWGSOP) || id:ebi-a-GCST90007526	|| id:finn-b-C3_COLORECTAL	Weighted median	11	-0.0144531	0.0207736	0.486589	-0.0551694	0.0262632	0.985651	0.946325	1.02661
finn-b-C3_COLORECTAL	ebi-a-GCST90007526	Low hand grip strength (60 years and older) (EWGSOP) || id:ebi-a-GCST90007526	|| id:finn-b-C3_COLORECTAL	MRConMix	11	-0.00593466	0.0766687	0.600213	-0.156205	0.144336	0.994083	0.855384	1.15527
The results of colorectal cancer on walking pace(2).
id.exposure	id.outcome	outcome	exposure	method	nsnp	b	se	pval	lo_ci	up_ci	or	or_lci95	or_uci95
finn-b-C3_COLORECTAL	ukb-b-4711	Usual walking pace || id:ukb-b-4711	|| id:finn-b-C3_COLORECTAL	Inverse variance weighted	11	-0.00209642	0.00349489	0.548605	-0.00894641	0.00475358	0.997906	0.991093	1.00476
finn-b-C3_COLORECTAL	ukb-b-4711	Usual walking pace || id:ukb-b-4711	|| id:finn-b-C3_COLORECTAL	MR Egger	11	0.00248353	0.00832947	0.772348	-0.0138422	0.0188093	1.00249	0.986253	1.01899
finn-b-C3_COLORECTAL	ukb-b-4711	Usual walking pace || id:ukb-b-4711	|| id:finn-b-C3_COLORECTAL	Weighted median	11	0.000679276	0.00401459	0.865638	-0.00718932	0.00854787	1.00068	0.992836	1.00858
finn-b-C3_COLORECTAL	ukb-b-4711	Usual walking pace || id:ukb-b-4711	|| id:finn-b-C3_COLORECTAL	MRConMix	11	0.00678892	0.0160357	0.293711	-0.024641	0.0382189	1.00681	0.97566	1.03896
The results of pancreatic cancer on appendicular lean mass(1).
id.exposure	id.outcome	outcome	exposure	method	nsnp	b	se	pval	lo_ci	up_ci	or	or_lci95	or_uci95
ebi-a-GCST90018893	ebi-a-GCST90000025	Appendicular lean mass || id:ebi-a-GCST90000025	|| id:ebi-a-GCST90018893	Inverse variance weighted	15	0.00881577	0.00511359	0.0847101	-0.00120687	0.0188384	1.00885	0.998794	1.01902
ebi-a-GCST90018893	ebi-a-GCST90000025	Appendicular lean mass || id:ebi-a-GCST90000025	|| id:ebi-a-GCST90018893	MR Egger	15	0.00952371	0.0101503	0.365212	-0.0103709	0.0294183	1.00957	0.989683	1.02986
ebi-a-GCST90018893	ebi-a-GCST90000025	Appendicular lean mass || id:ebi-a-GCST90000025	|| id:ebi-a-GCST90018893	Weighted median	15	0.00780321	0.00429601	0.0693111	-0.000616964	0.0162234	1.00783	0.999383	1.01636
ebi-a-GCST90018893	ebi-a-GCST90000025	Appendicular lean mass || id:ebi-a-GCST90000025	|| id:ebi-a-GCST90018893	MRConMix	15	0.00777019	0.0307673	0.0906908	-0.0525337	0.0680741	1.0078	0.948822	1.07044
The results ofpancreatic cancer on low grip strength(1).
id.exposure	id.outcome	outcome	exposure	method	nsnp	b	se	pval	lo_ci	up_ci	or	or_lci95	or_uci95
ebi-a-GCST90018893	ebi-a-GCST90007526	Low hand grip strength (60 years and older) (EWGSOP) || id:ebi-a-GCST90007526	|| id:ebi-a-GCST90018893	Inverse variance weighted	15	0.0187135	0.0110904	0.0915359	-0.0030238	0.0404508	1.01889	0.996981	1.04128
ebi-a-GCST90018893	ebi-a-GCST90007526	Low hand grip strength (60 years and older) (EWGSOP) || id:ebi-a-GCST90007526	|| id:ebi-a-GCST90018893	MR Egger	15	0.0234627	0.0220938	0.307584	-0.019841	0.0667665	1.02374	0.980354	1.06905
ebi-a-GCST90018893	ebi-a-GCST90007526	Low hand grip strength (60 years and older) (EWGSOP) || id:ebi-a-GCST90007526	|| id:ebi-a-GCST90018893	Weighted median	15	0.0226891	0.0150684	0.132133	-0.00684492	0.0522232	1.02295	0.993178	1.05361
ebi-a-GCST90018893	ebi-a-GCST90007526	Low hand grip strength (60 years and older) (EWGSOP) || id:ebi-a-GCST90007526	|| id:ebi-a-GCST90018893	MRConMix	15	0.055073	0.0686022	0.0445164	-0.0793873	0.189533	1.05662	0.923682	1.20869
The results of pancreatic canceron walking pace(1).
id.exposure	id.outcome	outcome	exposure	method	nsnp	b	se	pval	lo_ci	up_ci	or	or_lci95	or_uci95
ebi-a-GCST90018893	ukb-b-4711	Usual walking pace || id:ukb-b-4711	|| id:ebi-a-GCST90018893	Inverse variance weighted	14	0.000568833	0.00188593	0.762943	-0.00312759	0.00426526	1.00057	0.996877	1.00427
ebi-a-GCST90018893	ukb-b-4711	Usual walking pace || id:ukb-b-4711	|| id:ebi-a-GCST90018893	MR Egger	14	0.00114022	0.00371515	0.764171	-0.00614146	0.00842191	1.00114	0.993877	1.00846
ebi-a-GCST90018893	ukb-b-4711	Usual walking pace || id:ukb-b-4711	|| id:ebi-a-GCST90018893	Weighted median	14	0.000673484	0.00245592	0.783909	-0.00414012	0.00548709	1.00067	0.995868	1.0055
ebi-a-GCST90018893	ukb-b-4711	Usual walking pace || id:ukb-b-4711	|| id:ebi-a-GCST90018893	MRConMix	14	0.00633773	0.0107663	1	-0.0147641	0.0274396	1.00636	0.985344	1.02782
The results of pancreatic cancer on appendicular lean mass(2).
id.exposure	id.outcome	outcome	exposure	method	nsnp	b	se	pval	lo_ci	up_ci	or	or_lci95	or_uci95
ieu-a-822	ebi-a-GCST90000025	Appendicular lean mass || id:ebi-a-GCST90000025	|| id:ieu-a-822	Inverse variance weighted	3	-0.0151422	0.0132079	0.251611	-0.0410297	0.0107454	0.984972	0.959801	1.0108
ieu-a-822	ebi-a-GCST90000025	Appendicular lean mass || id:ebi-a-GCST90000025	|| id:ieu-a-822	MR Egger	3	0.02697	0.229589	0.925557	-0.423024	0.476964	1.02734	0.655063	1.61118
ieu-a-822	ebi-a-GCST90000025	Appendicular lean mass || id:ebi-a-GCST90000025	|| id:ieu-a-822	Weighted median	3	-0.00554275	0.00727641	0.446213	-0.0198045	0.00871901	0.994473	0.98039	1.00876
ieu-a-822	ebi-a-GCST90000025	Appendicular lean mass || id:ebi-a-GCST90000025	|| id:ieu-a-822	MRConMix	3	-0.0380205	0.0345802	1	-0.105798	0.0297567	0.962693	0.899607	1.0302
The results of pancreatic cancer on low grip strength(2).
id.exposure	id.outcome	outcome	exposure	method	nsnp	b	se	pval	lo_ci	up_ci	or	or_lci95	or_uci95
ieu-a-822	ebi-a-GCST90007526	Low hand grip strength (60 years and older) (EWGSOP) || id:ebi-a-GCST90007526	|| id:ieu-a-822	Inverse variance weighted	3	0.0213222	0.0338224	0.528421	-0.0449696	0.0876141	1.02155	0.956027	1.09157
ieu-a-822	ebi-a-GCST90007526	Low hand grip strength (60 years and older) (EWGSOP) || id:ebi-a-GCST90007526	|| id:ieu-a-822	MR Egger	3	-0.354198	0.45933	0.581817	-1.25448	0.546088	0.701736	0.285223	1.72649
ieu-a-822	ebi-a-GCST90007526	Low hand grip strength (60 years and older) (EWGSOP) || id:ebi-a-GCST90007526	|| id:ieu-a-822	Weighted median	3	-0.00970967	0.0258805	0.707532	-0.0604354	0.0410161	0.990337	0.941355	1.04187
ieu-a-822	ebi-a-GCST90007526	Low hand grip strength (60 years and older) (EWGSOP) || id:ebi-a-GCST90007526	|| id:ieu-a-822	MRConMix	3	-0.017072	0.0878913	0.632427	-0.189339	0.155195	0.983073	0.827506	1.16789
The results of pancreatic cancer on walking pace(2).
id.exposure	id.outcome	outcome	exposure	method	nsnp	b	se	pval	lo_ci	up_ci	or	or_lci95	or_uci95
ieu-a-822	ukb-b-4711	Usual walking pace || id:ukb-b-4711	|| id:ieu-a-822	Inverse variance weighted	3	0.00148301	0.00331487	0.654599	-0.00501413	0.00798016	1.00148	0.994998	1.00801
ieu-a-822	ukb-b-4711	Usual walking pace || id:ukb-b-4711	|| id:ieu-a-822	MR Egger	3	-0.0167398	0.0430924	0.764119	-0.101201	0.0677213	0.9834	0.903751	1.07007
ieu-a-822	ukb-b-4711	Usual walking pace || id:ukb-b-4711	|| id:ieu-a-822	Weighted median	3	-0.000138163	0.00424687	0.974047	-0.00846203	0.0081857	0.999862	0.991574	1.00822
ieu-a-822	ukb-b-4711	Usual walking pace || id:ukb-b-4711	|| id:ieu-a-822	MRConMix	3	0.0060859	0.00700124	1	-0.00763653	0.0198083	1.0061	0.992393	1.02001
The results of liver cancer on appendicular lean mass(1).
id.exposure	id.outcome	outcome	exposure	method	nsnp	b	se	pval	lo_ci	up_ci	or	or_lci95	or_uci95
ieu-b-4953	ebi-a-GCST90000025	Appendicular lean mass || id:ebi-a-GCST90000025	|| id:ieu-b-4953	Inverse variance weighted	8	9.7125	4.1899	0.0204453	1.5003	17.9247	16522.9	4.48302	6.08977e+07
ieu-b-4953	ebi-a-GCST90000025	Appendicular lean mass || id:ebi-a-GCST90000025	|| id:ieu-b-4953	MR Egger	8	20.8544	16.577	0.25512	-11.6365	53.3453	1.14017e+09	8.83797e-06	1.47092e+23
ieu-b-4953	ebi-a-GCST90000025	Appendicular lean mass || id:ebi-a-GCST90000025	|| id:ieu-b-4953	Weighted median	8	6.92488	3.92014	0.0773137	-0.758587	14.6084	1017.28	0.468328	2.20967e+06
ieu-b-4953	ebi-a-GCST90000025	Appendicular lean mass || id:ebi-a-GCST90000025	|| id:ieu-b-4953	MRConMix	8	7.19709	16.5299	0.159682	-25.2015	39.5957	1335.54	1.13535e-11	1.57104e+17
The results ofliver cancer on low grip strength(1).
id.exposure	id.outcome	outcome	exposure	method	nsnp	b	se	pval	lo_ci	up_ci	or	or_lci95	or_uci95
ieu-b-4953	ebi-a-GCST90007526	Low hand grip strength (60 years and older) (EWGSOP) || id:ebi-a-GCST90007526	|| id:ieu-b-4953	Inverse variance weighted	8	6.97316	16.4464	0.671571	-25.2618	39.2082	1067.59	1.06886e-11	1.06633e+17
ieu-b-4953	ebi-a-GCST90007526	Low hand grip strength (60 years and older) (EWGSOP) || id:ebi-a-GCST90007526	|| id:ieu-b-4953	MR Egger	8	24.352	67.3669	0.730127	-107.687	156.391	3.76633e+10	1.7063e-47	8.31345e+67
ieu-b-4953	ebi-a-GCST90007526	Low hand grip strength (60 years and older) (EWGSOP) || id:ebi-a-GCST90007526	|| id:ieu-b-4953	Weighted median	8	-7.24833	16.8025	0.66619	-40.1813	25.6846	0.000711364	3.54395e-18	1.42789e+11
ieu-b-4953	ebi-a-GCST90007526	Low hand grip strength (60 years and older) (EWGSOP) || id:ebi-a-GCST90007526	|| id:ieu-b-4953	MRConMix	8	-25.9148	70.4814	0.111138	-164.058	112.229	5.5637e-12	5.62838e-72	5.49977e+48
The results of liver canceron walking pace(1).
id.exposure	id.outcome	outcome	exposure	method	nsnp	b	se	pval	lo_ci	up_ci	or	or_lci95	or_uci95
ieu-b-4953	ukb-b-4711	Usual walking pace || id:ukb-b-4711	|| id:ieu-b-4953	Inverse variance weighted	8	-6.35794	2.72044	0.019434	-11.69	-1.02588	0.00173293	8.3771e-06	0.358482
ieu-b-4953	ukb-b-4711	Usual walking pace || id:ukb-b-4711	|| id:ieu-b-4953	MR Egger	8	12.0375	8.04442	0.185191	-3.72954	27.8046	168979	0.0240039	1.18955e+12
ieu-b-4953	ukb-b-4711	Usual walking pace || id:ukb-b-4711	|| id:ieu-b-4953	Weighted median	8	-5.05382	2.97638	0.0895123	-10.8875	0.779883	0.00638491	1.86901e-05	2.18122
ieu-b-4953	ukb-b-4711	Usual walking pace || id:ukb-b-4711	|| id:ieu-b-4953	MRConMix	8	-11.1318	11.5799	0.0574937	-33.8284	11.5647	1.46391e-05	2.03481e-15	105319
The results of liver cancer on appendicular lean mass(2).
id.exposure	id.outcome	outcome	exposure	method	nsnp	b	se	pval	lo_ci	up_ci	or	or_lci95	or_uci95
finn-b-C3_LIVER_INTRAHEPATIC_BILE_DUCTS_EXALLC	ebi-a-GCST90000025	Appendicular lean mass || id:ebi-a-GCST90000025	|| id:finn-b-C3_LIVER_INTRAHEPATIC_BILE_DUCTS_EXALLC	Inverse variance weighted	5	-0.00946775	0.00645178	0.14225	-0.0221132	0.00317773	0.990577	0.978129	1.00318
finn-b-C3_LIVER_INTRAHEPATIC_BILE_DUCTS_EXALLC	ebi-a-GCST90000025	Appendicular lean mass || id:ebi-a-GCST90000025	|| id:finn-b-C3_LIVER_INTRAHEPATIC_BILE_DUCTS_EXALLC	MR Egger	5	-0.00416997	0.011619	0.743448	-0.0269432	0.0186033	0.995839	0.973416	1.01878
finn-b-C3_LIVER_INTRAHEPATIC_BILE_DUCTS_EXALLC	ebi-a-GCST90000025	Appendicular lean mass || id:ebi-a-GCST90000025	|| id:finn-b-C3_LIVER_INTRAHEPATIC_BILE_DUCTS_EXALLC	Weighted median	5	-0.00473516	0.00273989	0.0839464	-0.0101053	0.000635014	0.995276	0.989946	1.00064
finn-b-C3_LIVER_INTRAHEPATIC_BILE_DUCTS_EXALLC	ebi-a-GCST90000025	Appendicular lean mass || id:ebi-a-GCST90000025	|| id:finn-b-C3_LIVER_INTRAHEPATIC_BILE_DUCTS_EXALLC	MRConMix	5	-0.00649542	0.020488	0.0366854	-0.046652	0.0336611	0.993526	0.95442	1.03423
The results of liver cancer on low grip strength(2).
id.exposure	id.outcome	outcome	exposure	method	nsnp	b	se	pval	lo_ci	up_ci	or	or_lci95	or_uci95
finn-b-C3_LIVER_INTRAHEPATIC_BILE_DUCTS_EXALLC	ebi-a-GCST90007526	Low hand grip strength (60 years and older) (EWGSOP) || id:ebi-a-GCST90007526	|| id:finn-b-C3_LIVER_INTRAHEPATIC_BILE_DUCTS_EXALLC	Inverse variance weighted	4	0.0097817	0.0136819	0.474647	-0.0170347	0.0365981	1.00983	0.98311	1.03728
finn-b-C3_LIVER_INTRAHEPATIC_BILE_DUCTS_EXALLC	ebi-a-GCST90007526	Low hand grip strength (60 years and older) (EWGSOP) || id:ebi-a-GCST90007526	|| id:finn-b-C3_LIVER_INTRAHEPATIC_BILE_DUCTS_EXALLC	MR Egger	4	-0.0146737	0.0342908	0.710383	-0.0818836	0.0525363	0.985433	0.921379	1.05394
finn-b-C3_LIVER_INTRAHEPATIC_BILE_DUCTS_EXALLC	ebi-a-GCST90007526	Low hand grip strength (60 years and older) (EWGSOP) || id:ebi-a-GCST90007526	|| id:finn-b-C3_LIVER_INTRAHEPATIC_BILE_DUCTS_EXALLC	Weighted median	4	0.015558	0.0122212	0.203007	-0.00839559	0.0395116	1.01568	0.99164	1.0403
finn-b-C3_LIVER_INTRAHEPATIC_BILE_DUCTS_EXALLC	ebi-a-GCST90007526	Low hand grip strength (60 years and older) (EWGSOP) || id:ebi-a-GCST90007526	|| id:finn-b-C3_LIVER_INTRAHEPATIC_BILE_DUCTS_EXALLC	MRConMix	4	0.0254414	0.0392704	0.0898765	-0.0515286	0.102411	1.02577	0.949776	1.10784
The results of liver cancer on walking pace(2).
id.exposure	id.outcome	outcome	exposure	method	nsnp	b	se	pval	lo_ci	up_ci	or	or_lci95	or_uci95
finn-b-C3_LIVER_INTRAHEPATIC_BILE_DUCTS_EXALLC	ukb-b-4711	Usual walking pace || id:ukb-b-4711	|| id:finn-b-C3_LIVER_INTRAHEPATIC_BILE_DUCTS_EXALLC	Inverse variance weighted	4	0.00186963	0.00136479	0.170718	-0.000805361	0.00454461	1.00187	0.999195	1.00455
finn-b-C3_LIVER_INTRAHEPATIC_BILE_DUCTS_EXALLC	ukb-b-4711	Usual walking pace || id:ukb-b-4711	|| id:finn-b-C3_LIVER_INTRAHEPATIC_BILE_DUCTS_EXALLC	MR Egger	4	0.000634345	0.00199233	0.78036	-0.00327062	0.00453931	1.00063	0.996735	1.00455
finn-b-C3_LIVER_INTRAHEPATIC_BILE_DUCTS_EXALLC	ukb-b-4711	Usual walking pace || id:ukb-b-4711	|| id:finn-b-C3_LIVER_INTRAHEPATIC_BILE_DUCTS_EXALLC	Weighted median	4	0.00174423	0.00174341	0.317081	-0.00167284	0.00516131	1.00175	0.998329	1.00517
finn-b-C3_LIVER_INTRAHEPATIC_BILE_DUCTS_EXALLC	ukb-b-4711	Usual walking pace || id:ukb-b-4711	|| id:finn-b-C3_LIVER_INTRAHEPATIC_BILE_DUCTS_EXALLC	MRConMix	4	0.00606212	0.00200045	0.770101	0.00214124	0.009983	1.00608	1.00214	1.01003
The results of non-alcoholic fatty liver disease on appendicular lean mass(1).
id.exposure	id.outcome	outcome	exposure	method	nsnp	b	se	pval	lo_ci	up_ci	or	or_lci95	or_uci95
ebi-a-GCST90091033	ebi-a-GCST90000025	Appendicular lean mass || id:ebi-a-GCST90000025	|| id:ebi-a-GCST90091033	Inverse variance weighted	9	-0.0233691	0.0400165	0.559229	-0.101801	0.0550632	0.976902	0.903209	1.05661
ebi-a-GCST90091033	ebi-a-GCST90000025	Appendicular lean mass || id:ebi-a-GCST90000025	|| id:ebi-a-GCST90091033	MR Egger	9	-0.00307172	0.0857186	0.972414	-0.17108	0.164937	0.996933	0.842754	1.17932
ebi-a-GCST90091033	ebi-a-GCST90000025	Appendicular lean mass || id:ebi-a-GCST90000025	|| id:ebi-a-GCST90091033	Weighted median	9	-0.0137978	0.00758209	0.0687919	-0.0286587	0.00106313	0.986297	0.971748	1.00106
ebi-a-GCST90091033	ebi-a-GCST90000025	Appendicular lean mass || id:ebi-a-GCST90000025	|| id:ebi-a-GCST90091033	MRConMix	9	-0.0162772	0.255344	0.00123138	-0.516752	0.484198	0.983855	0.596455	1.62287
The results of non-alcoholic fatty liver disease on low grip strength(1).
id.exposure	id.outcome	outcome	exposure	method	nsnp	b	se	pval	lo_ci	up_ci	or	or_lci95	or_uci95
ebi-a-GCST90091033	ebi-a-GCST90007526	Low hand grip strength (60 years and older) (EWGSOP) || id:ebi-a-GCST90007526	|| id:ebi-a-GCST90091033	Inverse variance weighted	9	-0.00017842	0.0255952	0.994438	-0.050345	0.0499881	0.999822	0.950901	1.05126
ebi-a-GCST90091033	ebi-a-GCST90007526	Low hand grip strength (60 years and older) (EWGSOP) || id:ebi-a-GCST90007526	|| id:ebi-a-GCST90091033	MR Egger	9	-0.033948	0.0528821	0.541346	-0.137597	0.069701	0.966622	0.87145	1.07219
ebi-a-GCST90091033	ebi-a-GCST90007526	Low hand grip strength (60 years and older) (EWGSOP) || id:ebi-a-GCST90007526	|| id:ebi-a-GCST90091033	Weighted median	9	-0.00889322	0.0275842	0.747147	-0.0629582	0.0451718	0.991146	0.938983	1.04621
ebi-a-GCST90091033	ebi-a-GCST90007526	Low hand grip strength (60 years and older) (EWGSOP) || id:ebi-a-GCST90007526	|| id:ebi-a-GCST90091033	MRConMix	9	-0.00103084	0.156729	1	-0.308219	0.306157	0.99897	0.734754	1.3582
The results of non-alcoholic fatty liver disease on walking pace(1).
id.exposure	id.outcome	outcome	exposure	method	nsnp	b	se	pval	lo_ci	up_ci	or	or_lci95	or_uci95
ebi-a-GCST90091033	ukb-b-4711	Usual walking pace || id:ukb-b-4711	|| id:ebi-a-GCST90091033	Inverse variance weighted	9	-0.0133981	0.0108697	0.217723	-0.0347028	0.00790658	0.986691	0.965892	1.00794
ebi-a-GCST90091033	ukb-b-4711	Usual walking pace || id:ukb-b-4711	|| id:ebi-a-GCST90091033	MR Egger	9	0.00992431	0.0211227	0.652753	-0.0314761	0.0513247	1.00997	0.969014	1.05266
ebi-a-GCST90091033	ukb-b-4711	Usual walking pace || id:ukb-b-4711	|| id:ebi-a-GCST90091033	Weighted median	9	-0.00185758	0.00484881	0.701646	-0.0113613	0.0076461	0.998144	0.988703	1.00768
ebi-a-GCST90091033	ukb-b-4711	Usual walking pace || id:ukb-b-4711	|| id:ebi-a-GCST90091033	MRConMix	9	-0.00411384	0.0635893	0.907719	-0.128749	0.120521	0.995895	0.879195	1.12808
The results of non-alcoholic fatty liver disease on appendicular lean mass(2).
id.exposure	id.outcome	outcome	exposure	method	nsnp	b	se	pval	lo_ci	up_ci	or	or_lci95	or_uci95
finn-b-NAFLD	ebi-a-GCST90000025	Appendicular lean mass || id:ebi-a-GCST90000025	|| id:finn-b-NAFLD	Inverse variance weighted	10	-0.00972227	0.00807713	0.228714	-0.0255535	0.0061089	0.990325	0.97477	1.00613
finn-b-NAFLD	ebi-a-GCST90000025	Appendicular lean mass || id:ebi-a-GCST90000025	|| id:finn-b-NAFLD	MR Egger	10	0.007126	0.0196195	0.725859	-0.0313283	0.0455803	1.00715	0.969157	1.04664
finn-b-NAFLD	ebi-a-GCST90000025	Appendicular lean mass || id:ebi-a-GCST90000025	|| id:finn-b-NAFLD	Weighted median	10	-0.00612226	0.00327544	0.0616029	-0.0125421	0.000297595	0.993896	0.987536	1.0003
finn-b-NAFLD	ebi-a-GCST90000025	Appendicular lean mass || id:ebi-a-GCST90000025	|| id:finn-b-NAFLD	MRConMix	10	-0.00575029	0.0431994	0.0801793	-0.0904212	0.0789206	0.994266	0.913546	1.08212
The results of non-alcoholic fatty liver disease on low grip strength(2).
id.exposure	id.outcome	outcome	exposure	method	nsnp	b	se	pval	lo_ci	up_ci	or	or_lci95	or_uci95
finn-b-NAFLD	ebi-a-GCST90007526	Low hand grip strength (60 years and older) (EWGSOP) || id:ebi-a-GCST90007526	|| id:finn-b-NAFLD	Inverse variance weighted	9	0.0115651	0.00873067	0.185288	-0.00554704	0.0286772	1.01163	0.994468	1.02909
finn-b-NAFLD	ebi-a-GCST90007526	Low hand grip strength (60 years and older) (EWGSOP) || id:ebi-a-GCST90007526	|| id:finn-b-NAFLD	MR Egger	9	-0.000266101	0.0240167	0.991469	-0.0473388	0.0468066	0.999734	0.953764	1.04792
finn-b-NAFLD	ebi-a-GCST90007526	Low hand grip strength (60 years and older) (EWGSOP) || id:ebi-a-GCST90007526	|| id:finn-b-NAFLD	Weighted median	9	0.00305943	0.0122833	0.803305	-0.0210159	0.0271348	1.00306	0.979203	1.02751
finn-b-NAFLD	ebi-a-GCST90007526	Low hand grip strength (60 years and older) (EWGSOP) || id:ebi-a-GCST90007526	|| id:finn-b-NAFLD	MRConMix	9	0.0323911	0.0381094	0.181136	-0.0423034	0.107086	1.03292	0.958579	1.11303
The results of non-alcoholic fatty liver disease on walking pace(2).
id.exposure	id.outcome	outcome	exposure	method	nsnp	b	se	pval	lo_ci	up_ci	or	or_lci95	or_uci95
finn-b-NAFLD	ukb-b-4711	Usual walking pace || id:ukb-b-4711	|| id:finn-b-NAFLD	Inverse variance weighted	9	-0.00191608	0.00150827	0.203947	-0.00487229	0.00104012	0.998086	0.99514	1.00104
finn-b-NAFLD	ukb-b-4711	Usual walking pace || id:ukb-b-4711	|| id:finn-b-NAFLD	MR Egger	9	-0.00394077	0.00340856	0.285555	-0.0106216	0.00274002	0.996067	0.989435	1.00274
finn-b-NAFLD	ukb-b-4711	Usual walking pace || id:ukb-b-4711	|| id:finn-b-NAFLD	Weighted median	9	-0.00124277	0.00196273	0.526611	-0.00508972	0.00260417	0.998758	0.994923	1.00261
finn-b-NAFLD	ukb-b-4711	Usual walking pace || id:ukb-b-4711	|| id:finn-b-NAFLD	MRConMix	9	0.000708574	0.00581711	1	-0.010693	0.0121101	1.00071	0.989364	1.01218
The results of gastroduodenal ulcer on appendicular lean mass(1).
id.exposure	id.outcome	outcome	exposure	method	nsnp	b	se	pval	lo_ci	up_ci	or	or_lci95	or_uci95
ebi-a-GCST90091033	ebi-a-GCST90000025	Appendicular lean mass || id:ebi-a-GCST90000025	|| id:ebi-a-GCST90091033	Inverse variance weighted	9	-0.0233691	0.0400165	0.559229	-0.101801	0.0550632	0.976902	0.903209	1.05661
ebi-a-GCST90091033	ebi-a-GCST90000025	Appendicular lean mass || id:ebi-a-GCST90000025	|| id:ebi-a-GCST90091033	MR Egger	9	-0.00307172	0.0857186	0.972414	-0.17108	0.164937	0.996933	0.842754	1.17932
ebi-a-GCST90091033	ebi-a-GCST90000025	Appendicular lean mass || id:ebi-a-GCST90000025	|| id:ebi-a-GCST90091033	Weighted median	9	-0.0137978	0.00758209	0.0687919	-0.0286587	0.00106313	0.986297	0.971748	1.00106
ebi-a-GCST90091033	ebi-a-GCST90000025	Appendicular lean mass || id:ebi-a-GCST90000025	|| id:ebi-a-GCST90091033	MRConMix	9	-0.0162772	0.255344	0.00123138	-0.516752	0.484198	0.983855	0.596455	1.62287
The results of gastroduodenal ulcer on low grip strength(1).
id.exposure	id.outcome	outcome	exposure	method	nsnp	b	se	pval	lo_ci	up_ci	or	or_lci95	or_uci95
ukb-d-K11_GASTRODUOULC	ebi-a-GCST90007526	Low hand grip strength (60 years and older) (EWGSOP) || id:ebi-a-GCST90007526	|| id:ukb-d-K11_GASTRODUOULC	Inverse variance weighted	14	-1.99798	1.96802	0.309999	-5.85529	1.85934	0.135609	0.00286471	6.41948
ukb-d-K11_GASTRODUOULC	ebi-a-GCST90007526	Low hand grip strength (60 years and older) (EWGSOP) || id:ebi-a-GCST90007526	|| id:ukb-d-K11_GASTRODUOULC	MR Egger	14	-4.747	3.95905	0.25366	-12.5067	3.01274	0.00867771	3.70165e-06	20.343
ukb-d-K11_GASTRODUOULC	ebi-a-GCST90007526	Low hand grip strength (60 years and older) (EWGSOP) || id:ebi-a-GCST90007526	|| id:ukb-d-K11_GASTRODUOULC	Weighted median	14	-2.0639	2.50702	0.410366	-6.97766	2.84985	0.126957	0.00093248	17.2852
ukb-d-K11_GASTRODUOULC	ebi-a-GCST90007526	Low hand grip strength (60 years and older) (EWGSOP) || id:ebi-a-GCST90007526	|| id:ukb-d-K11_GASTRODUOULC	MRConMix	14	-3.07301	11.0771	0.204673	-24.7841	18.6381	0.0462815	1.72343e-11	1.24285e+08
The results of gastroduodenal ulcer on walking pace(1).
id.exposure	id.outcome	outcome	exposure	method	nsnp	b	se	pval	lo_ci	up_ci	or	or_lci95	or_uci95
ukb-d-K11_GASTRODUOULC	ukb-b-4711	Usual walking pace || id:ukb-b-4711	|| id:ukb-d-K11_GASTRODUOULC	Inverse variance weighted	14	-0.0678986	0.305283	0.823993	-0.666253	0.530455	0.934355	0.51363	1.69971
ukb-d-K11_GASTRODUOULC	ukb-b-4711	Usual walking pace || id:ukb-b-4711	|| id:ukb-d-K11_GASTRODUOULC	MR Egger	14	0.126616	0.61911	0.84138	-1.08684	1.34007	1.13498	0.337281	3.81932
ukb-d-K11_GASTRODUOULC	ukb-b-4711	Usual walking pace || id:ukb-b-4711	|| id:ukb-d-K11_GASTRODUOULC	Weighted median	14	-0.185863	0.415212	0.654417	-0.999679	0.627953	0.830387	0.367998	1.87377
ukb-d-K11_GASTRODUOULC	ukb-b-4711	Usual walking pace || id:ukb-b-4711	|| id:ukb-d-K11_GASTRODUOULC	MRConMix	14	-0.0877983	1.7145	0.823507	-3.44821	3.27261	0.915946	0.0318025	26.3802
The results of gastroduodenal ulcer on appendicular lean mass(2).
id.exposure	id.outcome	outcome	exposure	method	nsnp	b	se	pval	lo_ci	up_ci	or	or_lci95	or_uci95
finn-b-K11_GASTRODUOULC	ebi-a-GCST90000025	Appendicular lean mass || id:ebi-a-GCST90000025	|| id:finn-b-K11_GASTRODUOULC	Inverse variance weighted	13	0.0106118	0.00865154	0.219982	-0.00634525	0.0275688	1.01067	0.993675	1.02795
finn-b-K11_GASTRODUOULC	ebi-a-GCST90000025	Appendicular lean mass || id:ebi-a-GCST90000025	|| id:finn-b-K11_GASTRODUOULC	MR Egger	13	-0.00915938	0.0170551	0.601929	-0.0425874	0.0242686	0.990882	0.958307	1.02457
finn-b-K11_GASTRODUOULC	ebi-a-GCST90000025	Appendicular lean mass || id:ebi-a-GCST90000025	|| id:finn-b-K11_GASTRODUOULC	Weighted median	13	0.0106414	0.00775656	0.170088	-0.00456147	0.0258442	1.0107	0.995449	1.02618
finn-b-K11_GASTRODUOULC	ebi-a-GCST90000025	Appendicular lean mass || id:ebi-a-GCST90000025	|| id:finn-b-K11_GASTRODUOULC	MRConMix	13	0.0207519	0.0499129	0.016969	-0.0770774	0.118581	1.02097	0.925818	1.1259
The results of gastroduodenal ulcer on low grip strength(2).
id.exposure	id.outcome	outcome	exposure	method	nsnp	b	se	pval	lo_ci	up_ci	or	or_lci95	or_uci95
finn-b-K11_GASTRODUOULC	ebi-a-GCST90007526	Low hand grip strength (60 years and older) (EWGSOP) || id:ebi-a-GCST90007526	|| id:finn-b-K11_GASTRODUOULC	Inverse variance weighted	12	-0.0345806	0.0188057	0.0659387	-0.0714397	0.00227849	0.96601	0.931052	1.00228
finn-b-K11_GASTRODUOULC	ebi-a-GCST90007526	Low hand grip strength (60 years and older) (EWGSOP) || id:ebi-a-GCST90007526	|| id:finn-b-K11_GASTRODUOULC	MR Egger	12	-0.0280031	0.039317	0.492599	-0.105064	0.0490581	0.972385	0.900267	1.05028
finn-b-K11_GASTRODUOULC	ebi-a-GCST90007526	Low hand grip strength (60 years and older) (EWGSOP) || id:ebi-a-GCST90007526	|| id:finn-b-K11_GASTRODUOULC	Weighted median	12	-0.0427028	0.0245188	0.0815727	-0.0907598	0.0053541	0.958196	0.913237	1.00537
finn-b-K11_GASTRODUOULC	ebi-a-GCST90007526	Low hand grip strength (60 years and older) (EWGSOP) || id:ebi-a-GCST90007526	|| id:finn-b-K11_GASTRODUOULC	MRConMix	12	-0.0565107	0.0978015	0.0124478	-0.248202	0.13518	0.945056	0.780203	1.14474
The results of gastroduodenal ulcer on walking pace(2).
id.exposure	id.outcome	outcome	exposure	method	nsnp	b	se	pval	lo_ci	up_ci	or	or_lci95	or_uci95
finn-b-K11_GASTRODUOULC	ukb-b-4711	Usual walking pace || id:ukb-b-4711	|| id:finn-b-K11_GASTRODUOULC	Inverse variance weighted	13	-0.00476193	0.00359372	0.185148	-0.0118056	0.00228176	0.995249	0.988264	1.00228
finn-b-K11_GASTRODUOULC	ukb-b-4711	Usual walking pace || id:ukb-b-4711	|| id:finn-b-K11_GASTRODUOULC	MR Egger	13	-0.00264768	0.00761795	0.734732	-0.0175789	0.0122835	0.997356	0.982575	1.01236
finn-b-K11_GASTRODUOULC	ukb-b-4711	Usual walking pace || id:ukb-b-4711	|| id:finn-b-K11_GASTRODUOULC	Weighted median	13	-0.00030302	0.00486859	0.950372	-0.00984545	0.00923941	0.999697	0.990203	1.00928
finn-b-K11_GASTRODUOULC	ukb-b-4711	Usual walking pace || id:ukb-b-4711	|| id:finn-b-K11_GASTRODUOULC	MRConMix	13	-0.0134421	0.0189135	0.189985	-0.0505125	0.0236283	0.986648	0.950742	1.02391
The results of liver cirrhosis on appendicular lean mass(1).
id.exposure	id.outcome	outcome	exposure	method	nsnp	b	se	pval	lo_ci	up_ci	or	or_lci95	or_uci95
ebi-a-GCST90018826	ebi-a-GCST90000025	Appendicular lean mass || id:ebi-a-GCST90000025	|| id:ebi-a-GCST90018826	Inverse variance weighted	18	0.000519588	0.00444663	0.906979	-0.0081958	0.00923498	1.00052	0.991838	1.00928
ebi-a-GCST90018826	ebi-a-GCST90000025	Appendicular lean mass || id:ebi-a-GCST90000025	|| id:ebi-a-GCST90018826	MR Egger	18	0.000517946	0.00586414	0.930715	-0.0109758	0.0120117	1.00052	0.989084	1.01208
ebi-a-GCST90018826	ebi-a-GCST90000025	Appendicular lean mass || id:ebi-a-GCST90000025	|| id:ebi-a-GCST90018826	Weighted median	18	0.000147905	0.00150916	0.921928	-0.00281004	0.00310585	1.00015	0.997194	1.00311
ebi-a-GCST90018826	ebi-a-GCST90000025	Appendicular lean mass || id:ebi-a-GCST90000025	|| id:ebi-a-GCST90018826	MRConMix	18	-0.00272148	0.0779236	1	-0.155452	0.150009	0.997282	0.856028	1.16184
The results of liver cirrhosis on low grip strength(1).
id.exposure	id.outcome	outcome	exposure	method	nsnp	b	se	pval	lo_ci	up_ci	or	or_lci95	or_uci95
ebi-a-GCST90018826	ebi-a-GCST90007526	Low hand grip strength (60 years and older) (EWGSOP) || id:ebi-a-GCST90007526	|| id:ebi-a-GCST90018826	Inverse variance weighted	18	0.000787852	0.00556363	0.88739	-0.0101169	0.0116926	1.00079	0.989934	1.01176
ebi-a-GCST90018826	ebi-a-GCST90007526	Low hand grip strength (60 years and older) (EWGSOP) || id:ebi-a-GCST90007526	|| id:ebi-a-GCST90018826	MR Egger	18	0.00287804	0.00722202	0.695523	-0.0112771	0.0170332	1.00288	0.988786	1.01718
ebi-a-GCST90018826	ebi-a-GCST90007526	Low hand grip strength (60 years and older) (EWGSOP) || id:ebi-a-GCST90007526	|| id:ebi-a-GCST90018826	Weighted median	18	0.00649375	0.00639351	0.309783	-0.00603753	0.019025	1.00651	0.993981	1.01921
ebi-a-GCST90018826	ebi-a-GCST90007526	Low hand grip strength (60 years and older) (EWGSOP) || id:ebi-a-GCST90007526	|| id:ebi-a-GCST90018826	MRConMix	18	0.00254848	0.0965634	0.689612	-0.186716	0.191813	1.00255	0.829679	1.21144
The results of liver cirrhosis on walking pace(1).
id.exposure	id.outcome	outcome	exposure	method	nsnp	b	se	pval	lo_ci	up_ci	or	or_lci95	or_uci95
ebi-a-GCST90018826	ukb-b-4711	Usual walking pace || id:ukb-b-4711	|| id:ebi-a-GCST90018826	Inverse variance weighted	17	-0.000382568	0.0010032	0.702945	-0.00234884	0.0015837	0.999618	0.997654	1.00158
ebi-a-GCST90018826	ukb-b-4711	Usual walking pace || id:ukb-b-4711	|| id:ebi-a-GCST90018826	MR Egger	17	2.341e-05	0.00125691	0.985386	-0.00244013	0.00248695	1.00002	0.997563	1.00249
ebi-a-GCST90018826	ukb-b-4711	Usual walking pace || id:ukb-b-4711	|| id:ebi-a-GCST90018826	Weighted median	17	-0.000533404	0.00108411	0.622705	-0.00265825	0.00159145	0.999467	0.997345	1.00159
ebi-a-GCST90018826	ukb-b-4711	Usual walking pace || id:ukb-b-4711	|| id:ebi-a-GCST90018826	MRConMix	17	-0.00344812	0.0173545	1	-0.0374629	0.0305666	0.996558	0.96323	1.03104
The results of liver cirrhosis on appendicular lean mass(2).
id.exposure	id.outcome	outcome	exposure	method	nsnp	b	se	pval	lo_ci	up_ci	or	or_lci95	or_uci95
finn-b-CIRRHOSIS_BROAD	ebi-a-GCST90000025	Appendicular lean mass || id:ebi-a-GCST90000025	|| id:finn-b-CIRRHOSIS_BROAD	Inverse variance weighted	16	0.00265636	0.00427941	0.534777	-0.00573128	0.011044	1.00266	0.994285	1.01111
finn-b-CIRRHOSIS_BROAD	ebi-a-GCST90000025	Appendicular lean mass || id:ebi-a-GCST90000025	|| id:finn-b-CIRRHOSIS_BROAD	MR Egger	16	-0.00818125	0.00842621	0.34806	-0.0246966	0.00833412	0.991852	0.975606	1.00837
finn-b-CIRRHOSIS_BROAD	ebi-a-GCST90000025	Appendicular lean mass || id:ebi-a-GCST90000025	|| id:finn-b-CIRRHOSIS_BROAD	Weighted median	16	0.00202318	0.00408927	0.620773	-0.00599178	0.0100381	1.00203	0.994026	1.01009
finn-b-CIRRHOSIS_BROAD	ebi-a-GCST90000025	Appendicular lean mass || id:ebi-a-GCST90000025	|| id:finn-b-CIRRHOSIS_BROAD	MRConMix	16	-0.00125662	0.0290147	0.823698	-0.0581254	0.0556121	0.998744	0.943532	1.05719
The results of liver cirrhosis on low grip strength(2).
id.exposure	id.outcome	outcome	exposure	method	nsnp	b	se	pval	lo_ci	up_ci	or	or_lci95	or_uci95
finn-b-CIRRHOSIS_BROAD	ebi-a-GCST90007526	Low hand grip strength (60 years and older) (EWGSOP) || id:ebi-a-GCST90007526	|| id:finn-b-CIRRHOSIS_BROAD	Inverse variance weighted	16	-0.0101458	0.0159186	0.523892	-0.0413462	0.0210546	0.989905	0.959497	1.02128
finn-b-CIRRHOSIS_BROAD	ebi-a-GCST90007526	Low hand grip strength (60 years and older) (EWGSOP) || id:ebi-a-GCST90007526	|| id:finn-b-CIRRHOSIS_BROAD	MR Egger	16	0.0381084	0.0306468	0.234115	-0.0219594	0.0981762	1.03884	0.97828	1.10316
finn-b-CIRRHOSIS_BROAD	ebi-a-GCST90007526	Low hand grip strength (60 years and older) (EWGSOP) || id:ebi-a-GCST90007526	|| id:finn-b-CIRRHOSIS_BROAD	Weighted median	16	0.00185383	0.0159523	0.907486	-0.0294128	0.0331204	1.00186	0.971016	1.03368
finn-b-CIRRHOSIS_BROAD	ebi-a-GCST90007526	Low hand grip strength (60 years and older) (EWGSOP) || id:ebi-a-GCST90007526	|| id:finn-b-CIRRHOSIS_BROAD	MRConMix	16	-0.00390333	0.0978741	1	-0.195737	0.18793	0.996104	0.822229	1.20675
The results of liver cirrhosis on walking pace(2).
id.exposure	id.outcome	outcome	exposure	method	nsnp	b	se	pval	lo_ci	up_ci	or	or_lci95	or_uci95
finn-b-CIRRHOSIS_BROAD	ukb-b-4711	Usual walking pace || id:ukb-b-4711	|| id:finn-b-CIRRHOSIS_BROAD	Inverse variance weighted	16	-0.000817306	0.00187404	0.662749	-0.00449042	0.00285581	0.999183	0.99552	1.00286
finn-b-CIRRHOSIS_BROAD	ukb-b-4711	Usual walking pace || id:ukb-b-4711	|| id:finn-b-CIRRHOSIS_BROAD	MR Egger	16	0.000426144	0.00396067	0.915844	-0.00733677	0.00818905	1.00043	0.99269	1.00822
finn-b-CIRRHOSIS_BROAD	ukb-b-4711	Usual walking pace || id:ukb-b-4711	|| id:finn-b-CIRRHOSIS_BROAD	Weighted median	16	-0.000586908	0.00261599	0.822481	-0.00571424	0.00454042	0.999413	0.994302	1.00455
finn-b-CIRRHOSIS_BROAD	ukb-b-4711	Usual walking pace || id:ukb-b-4711	|| id:finn-b-CIRRHOSIS_BROAD	MRConMix	16	-0.000393163	0.0164265	0.668509	-0.032589	0.0318027	0.999607	0.967936	1.03231

## Sheet: Sheet4
Supplementary Table S4: The heterogeneity analyses results
The heterogeneity analyses of appendicular lean mass on gastroesophageal reflux disease(1).
id.exposure	id.outcome	outcome	exposure	method	Q	Q_df	Q_pval
ebi-a-GCST90000025	ebi-a-GCST90000514	Gastroesophageal reflux disease || id:ebi-a-GCST90000514	Appendicular lean mass || id:ebi-a-GCST90000025	MR Egger	988.684	356	6.31146e-61
ebi-a-GCST90000025	ebi-a-GCST90000514	Gastroesophageal reflux disease || id:ebi-a-GCST90000514	Appendicular lean mass || id:ebi-a-GCST90000025	Inverse variance weighted	991.284	357	4.57277e-61
The heterogeneity analyses of appendicular lean mass on gastroesophageal reflux disease(2).
id.exposure	id.outcome	outcome	exposure	method	Q	Q_df	Q_pval
ebi-a-GCST90000025	ebi-a-GCST90018848	Gastroesophageal reflux disease || id:ebi-a-GCST90018848	Appendicular lean mass || id:ebi-a-GCST90000025	MR Egger	781.529	580	4.08948e-08
ebi-a-GCST90000025	ebi-a-GCST90018848	Gastroesophageal reflux disease || id:ebi-a-GCST90018848	Appendicular lean mass || id:ebi-a-GCST90000025	Inverse variance weighted	781.859	581	4.56652e-08
The heterogeneity analyses of appendicular lean mass on chronic pancreatitis(1).
id.exposure	id.outcome	outcome	exposure	method	Q	Q_df	Q_pval
ebi-a-GCST90000025	finn-b-K11_CHRONPANC	Chronic pancreatitis || id:finn-b-K11_CHRONPANC	Appendicular lean mass || id:ebi-a-GCST90000025	MR Egger	610.204	554	0.0490212
ebi-a-GCST90000025	finn-b-K11_CHRONPANC	Chronic pancreatitis || id:finn-b-K11_CHRONPANC	Appendicular lean mass || id:ebi-a-GCST90000025	Inverse variance weighted	612.07	555	0.0467348
The heterogeneity analyses of appendicular lean mass on chronic pancreatitis(2).
id.exposure	id.outcome	outcome	exposure	method	Q	Q_df	Q_pval
ebi-a-GCST90000025	ebi-a-GCST90018821	Chronic pancreatitis || id:ebi-a-GCST90018821	Appendicular lean mass || id:ebi-a-GCST90000025	MR Egger	151.547	166	0.782482
ebi-a-GCST90000025	ebi-a-GCST90018821	Chronic pancreatitis || id:ebi-a-GCST90018821	Appendicular lean mass || id:ebi-a-GCST90000025	Inverse variance weighted	151.838	167	0.793713
The heterogeneity analyses of appendicular lean mass on esophageal cancer(1).
id.exposure	id.outcome	outcome	exposure	method	Q	Q_df	Q_pval
ebi-a-GCST90000025	ebi-a-GCST90018841	Esophageal cancer || id:ebi-a-GCST90018841	Appendicular lean mass || id:ebi-a-GCST90000025	MR Egger	130.544	166	0.980654
ebi-a-GCST90000025	ebi-a-GCST90018841	Esophageal cancer || id:ebi-a-GCST90018841	Appendicular lean mass || id:ebi-a-GCST90000025	Inverse variance weighted	131.924	167	0.979115
The heterogeneity analyses of appendicular lean mass on esophageal cancer(2).
id.exposure	id.outcome	outcome	exposure	method	Q	Q_df	Q_pval
ebi-a-GCST90000025	ieu-b-4960	Oesophageal cancer || id:ieu-b-4960	Appendicular lean mass || id:ebi-a-GCST90000025	MR Egger	524.739	554	0.809193
ebi-a-GCST90000025	ieu-b-4960	Oesophageal cancer || id:ieu-b-4960	Appendicular lean mass || id:ebi-a-GCST90000025	Inverse variance weighted	524.753	555	0.817216
The heterogeneity analyses of appendicular lean mass on gastric cancer.
id.exposure	id.outcome	outcome	exposure	method	Q	Q_df	Q_pval
ebi-a-GCST90000025	ebi-a-GCST90018849	Gastric cancer || id:ebi-a-GCST90018849	Appendicular lean mass || id:ebi-a-GCST90000025	MR Egger	661.644	581	0.0111943
ebi-a-GCST90000025	ebi-a-GCST90018849	Gastric cancer || id:ebi-a-GCST90018849	Appendicular lean mass || id:ebi-a-GCST90000025	Inverse variance weighted	663.064	582	0.0109177
The heterogeneity analyses of appendicular lean mass on colorectal cancer(1).
id.exposure	id.outcome	outcome	exposure	method	Q	Q_df	Q_pval
ebi-a-GCST90000025	ieu-b-4965	Colorectal cancer || id:ieu-b-4965	Appendicular lean mass || id:ebi-a-GCST90000025	MR Egger	226.068	162	0.000660502
ebi-a-GCST90000025	ieu-b-4965	Colorectal cancer || id:ieu-b-4965	Appendicular lean mass || id:ebi-a-GCST90000025	Inverse variance weighted	226.08	163	0.000790527
The heterogeneity analyses of appendicular lean mass on colorectal cancer(2).
id.exposure	id.outcome	outcome	exposure	method	Q	Q_df	Q_pval
ebi-a-GCST90000025	finn-b-C3_COLORECTAL	Colorectal cancer || id:finn-b-C3_COLORECTAL	Appendicular lean mass || id:ebi-a-GCST90000025	MR Egger	186.593	158	0.0596682
ebi-a-GCST90000025	finn-b-C3_COLORECTAL	Colorectal cancer || id:finn-b-C3_COLORECTAL	Appendicular lean mass || id:ebi-a-GCST90000025	Inverse variance weighted	187.506	159	0.0607184
The heterogeneity analyses of appendicular lean mass on pancreatic cancer(1).
id.exposure	id.outcome	outcome	exposure	method	Q	Q_df	Q_pval
ebi-a-GCST90000025	ebi-a-GCST90018893	Pancreatic cancer || id:ebi-a-GCST90018893	Appendicular lean mass || id:ebi-a-GCST90000025	MR Egger	603.021	581	0.255424
ebi-a-GCST90000025	ebi-a-GCST90018893	Pancreatic cancer || id:ebi-a-GCST90018893	Appendicular lean mass || id:ebi-a-GCST90000025	Inverse variance weighted	603.15	582	0.263675
The heterogeneity analyses of appendicular lean mass on pancreatic cancer(2).
id.exposure	id.outcome	outcome	exposure	method	Q	Q_df	Q_pval
ebi-a-GCST90000025	ieu-a-822	Pancreatic cancer || id:ieu-a-822	Appendicular lean mass || id:ebi-a-GCST90000025	MR Egger	242.304	260	0.777853
ebi-a-GCST90000025	ieu-a-822	Pancreatic cancer || id:ieu-a-822	Appendicular lean mass || id:ebi-a-GCST90000025	Inverse variance weighted	242.305	261	0.790827
The heterogeneity analyses of appendicular lean mass on liver cancer(1).
id.exposure	id.outcome	outcome	exposure	method	Q	Q_df	Q_pval
ebi-a-GCST90000025	ieu-b-4953	Liver cell carcinoma || id:ieu-b-4953	Appendicular lean mass || id:ebi-a-GCST90000025	MR Egger	549.735	495	0.0445366
ebi-a-GCST90000025	ieu-b-4953	Liver cell carcinoma || id:ieu-b-4953	Appendicular lean mass || id:ebi-a-GCST90000025	Inverse variance weighted	550.573	496	0.0451405
The heterogeneity analyses of appendicular lean mass on liver cancer(2).
id.exposure	id.outcome	outcome	exposure	method	Q	Q_df	Q_pval
ebi-a-GCST90000025	finn-b-C3_LIVER_INTRAHEPATIC_BILE_DUCTS_EXALLC	Malignant neoplasm of liver and intrahepatic bile ducts (all cancers excluded) || id:finn-b-C3_LIVER_INTRAHEPATIC_BILE_DUCTS_EXALLC	Appendicular lean mass || id:ebi-a-GCST90000025	MR Egger	529.757	554	0.763966
ebi-a-GCST90000025	finn-b-C3_LIVER_INTRAHEPATIC_BILE_DUCTS_EXALLC	Malignant neoplasm of liver and intrahepatic bile ducts (all cancers excluded) || id:finn-b-C3_LIVER_INTRAHEPATIC_BILE_DUCTS_EXALLC	Appendicular lean mass || id:ebi-a-GCST90000025	Inverse variance weighted	531.529	555	0.756337
The heterogeneity analyses of appendicular lean mass on non-alcoholic fatty liver disease(1).
id.exposure	id.outcome	outcome	exposure	method	Q	Q_df	Q_pval
ebi-a-GCST90000025	ebi-a-GCST90054782	Nonalcoholic fatty liver disease || id:ebi-a-GCST90054782	Appendicular lean mass || id:ebi-a-GCST90000025	MR Egger	781.367	597	5.12238e-07
ebi-a-GCST90000025	ebi-a-GCST90054782	Nonalcoholic fatty liver disease || id:ebi-a-GCST90054782	Appendicular lean mass || id:ebi-a-GCST90000025	Inverse variance weighted	782.619	598	5.05353e-07
The heterogeneity analyses of appendicular lean mass on non-alcoholic fatty liver disease(2).
id.exposure	id.outcome	outcome	exposure	method	Q	Q_df	Q_pval
ebi-a-GCST90000025	finn-b-NAFLD	Nonalcoholic fatty liver disease || id:finn-b-NAFLD	Appendicular lean mass || id:ebi-a-GCST90000025	MR Egger	565.669	554	0.35639
ebi-a-GCST90000025	finn-b-NAFLD	Nonalcoholic fatty liver disease || id:finn-b-NAFLD	Appendicular lean mass || id:ebi-a-GCST90000025	Inverse variance weighted	567.24	555	0.350233
The heterogeneity analyses of appendicular lean mass on gastroduodenal ulcer(1).
id.exposure	id.outcome	outcome	exposure	method	Q	Q_df	Q_pval
ebi-a-GCST90000025	ukb-d-K11_GASTRODUOULC	Gastroduodenal ulcer || id:ukb-d-K11_GASTRODUOULC	Appendicular lean mass || id:ebi-a-GCST90000025	MR Egger	607.63	597	0.37256
ebi-a-GCST90000025	ukb-d-K11_GASTRODUOULC	Gastroduodenal ulcer || id:ukb-d-K11_GASTRODUOULC	Appendicular lean mass || id:ebi-a-GCST90000025	Inverse variance weighted	609.803	598	0.360055
The heterogeneity analyses of appendicular lean mass on gastroduodenal ulcer(2).
id.exposure	id.outcome	outcome	exposure	method	Q	Q_df	Q_pval
ebi-a-GCST90000025	finn-b-K11_GASTRODUOULC	Gastroduodenal ulcer || id:finn-b-K11_GASTRODUOULC	Appendicular lean mass || id:ebi-a-GCST90000025	MR Egger	624.423	554	0.0200869
ebi-a-GCST90000025	finn-b-K11_GASTRODUOULC	Gastroduodenal ulcer || id:finn-b-K11_GASTRODUOULC	Appendicular lean mass || id:ebi-a-GCST90000025	Inverse variance weighted	624.44	555	0.0215387
The heterogeneity analyses of appendicular lean mass on liver cirrhosis(1).
id.exposure	id.outcome	outcome	exposure	method	Q	Q_df	Q_pval
ebi-a-GCST90000025	ebi-a-GCST90018826	Cirrhosis || id:ebi-a-GCST90018826	Appendicular lean mass || id:ebi-a-GCST90000025	MR Egger	630.014	578	0.0660774
ebi-a-GCST90000025	ebi-a-GCST90018826	Cirrhosis || id:ebi-a-GCST90018826	Appendicular lean mass || id:ebi-a-GCST90000025	Inverse variance weighted	630.132	579	0.0694416
The heterogeneity analyses of appendicular lean mass on liver cirrhosis(2).
id.exposure	id.outcome	outcome	exposure	method	Q	Q_df	Q_pval
ebi-a-GCST90000025	finn-b-CIRRHOSIS_BROAD	Cirrhosis, broad definition used in the article https://doi.org/10.1101/594523 || id:finn-b-CIRRHOSIS_BROAD	Appendicular lean mass || id:ebi-a-GCST90000025	MR Egger	607.471	554	0.0573626
ebi-a-GCST90000025	finn-b-CIRRHOSIS_BROAD	Cirrhosis, broad definition used in the article https://doi.org/10.1101/594523 || id:finn-b-CIRRHOSIS_BROAD	Appendicular lean mass || id:ebi-a-GCST90000025	Inverse variance weighted	607.812	555	0.059693
The heterogeneity analyses of low hand grip strength on gastroesophageal reflux disease(1).
id.exposure	id.outcome	outcome	exposure	method	Q	Q_df	Q_pval
ebi-a-GCST90007526	ebi-a-GCST90000514	Gastroesophageal reflux disease || id:ebi-a-GCST90000514	Low hand grip strength (60 years and older) (EWGSOP) || id:ebi-a-GCST90007526	MR Egger	14.4477	7	0.0437673
ebi-a-GCST90007526	ebi-a-GCST90000514	Gastroesophageal reflux disease || id:ebi-a-GCST90000514	Low hand grip strength (60 years and older) (EWGSOP) || id:ebi-a-GCST90007526	Inverse variance weighted	50.5528	8	3.19951e-08
The heterogeneity analyses of low hand grip strength on gastroesophageal reflux disease(2).
id.exposure	id.outcome	outcome	exposure	method	Q	Q_df	Q_pval
ebi-a-GCST90007526	ebi-a-GCST90018848	Gastroesophageal reflux disease || id:ebi-a-GCST90018848	Low hand grip strength (60 years and older) (EWGSOP) || id:ebi-a-GCST90007526	MR Egger	18.7637	12	0.0943939
ebi-a-GCST90007526	ebi-a-GCST90018848	Gastroesophageal reflux disease || id:ebi-a-GCST90018848	Low hand grip strength (60 years and older) (EWGSOP) || id:ebi-a-GCST90007526	Inverse variance weighted	19.4546	13	0.10967
The heterogeneity analyses of low hand grip strength on chronic pancreatitis(1).
id.exposure	id.outcome	outcome	exposure	method	Q	Q_df	Q_pval
ebi-a-GCST90007526	finn-b-K11_CHRONPANC	Chronic pancreatitis || id:finn-b-K11_CHRONPANC	Low hand grip strength (60 years and older) (EWGSOP) || id:ebi-a-GCST90007526	MR Egger	13.0697	12	0.363998
ebi-a-GCST90007526	finn-b-K11_CHRONPANC	Chronic pancreatitis || id:finn-b-K11_CHRONPANC	Low hand grip strength (60 years and older) (EWGSOP) || id:ebi-a-GCST90007526	Inverse variance weighted	13.0759	13	0.441965
The heterogeneity analyses of low hand grip strength on chronic pancreatitis(2).
id.exposure	id.outcome	outcome	exposure	method	Q	Q_df	Q_pval
ebi-a-GCST90007526	ebi-a-GCST90018821	Chronic pancreatitis || id:ebi-a-GCST90018821	Low hand grip strength (60 years and older) (EWGSOP) || id:ebi-a-GCST90007526	MR Egger	19.7473	12	0.0720193
ebi-a-GCST90007526	ebi-a-GCST90018821	Chronic pancreatitis || id:ebi-a-GCST90018821	Low hand grip strength (60 years and older) (EWGSOP) || id:ebi-a-GCST90007526	Inverse variance weighted	20.6291	13	0.0805953
The heterogeneity analyses of low hand grip strength on esophageal cancer(1).
id.exposure	id.outcome	outcome	exposure	method	Q	Q_df	Q_pval
ebi-a-GCST90007526	ebi-a-GCST90018841	Esophageal cancer || id:ebi-a-GCST90018841	Low hand grip strength (60 years and older) (EWGSOP) || id:ebi-a-GCST90007526	MR Egger	13.7154	12	0.319248
ebi-a-GCST90007526	ebi-a-GCST90018841	Esophageal cancer || id:ebi-a-GCST90018841	Low hand grip strength (60 years and older) (EWGSOP) || id:ebi-a-GCST90007526	Inverse variance weighted	14.1581	13	0.362804
The heterogeneity analyses of low hand grip strength on esophageal cancer(2).
id.exposure	id.outcome	outcome	exposure	method	Q	Q_df	Q_pval
ebi-a-GCST90007526	ebi-a-GCST90018849	Gastric cancer || id:ebi-a-GCST90018849	Low hand grip strength (60 years and older) (EWGSOP) || id:ebi-a-GCST90007526	MR Egger	12.6565	12	0.394497
ebi-a-GCST90007526	ebi-a-GCST90018849	Gastric cancer || id:ebi-a-GCST90018849	Low hand grip strength (60 years and older) (EWGSOP) || id:ebi-a-GCST90007526	Inverse variance weighted	14.2651	13	0.355446
The heterogeneity analyses of low hand grip strength on gastric cancer.
id.exposure	id.outcome	outcome	exposure	method	Q	Q_df	Q_pval
ebi-a-GCST90007526	ebi-a-GCST90018849	Gastric cancer || id:ebi-a-GCST90018849	Low hand grip strength (60 years and older) (EWGSOP) || id:ebi-a-GCST90007526	MR Egger	12.6565	12	0.394497
ebi-a-GCST90007526	ebi-a-GCST90018849	Gastric cancer || id:ebi-a-GCST90018849	Low hand grip strength (60 years and older) (EWGSOP) || id:ebi-a-GCST90007526	Inverse variance weighted	14.2651	13	0.355446
The heterogeneity analyses of low hand grip strength on colorectal cancer(1).
id.exposure	id.outcome	outcome	exposure	method	Q	Q_df	Q_pval
ebi-a-GCST90007526	ieu-b-4965	Colorectal cancer || id:ieu-b-4965	Low hand grip strength (60 years and older) (EWGSOP) || id:ebi-a-GCST90007526	MR Egger	10.1251	12	0.604983
ebi-a-GCST90007526	ieu-b-4965	Colorectal cancer || id:ieu-b-4965	Low hand grip strength (60 years and older) (EWGSOP) || id:ebi-a-GCST90007526	Inverse variance weighted	11.3132	13	0.584597
The heterogeneity analyses of low hand grip strength on colorectal cancer(2).
id.exposure	id.outcome	outcome	exposure	method	Q	Q_df	Q_pval
ebi-a-GCST90007526	finn-b-C3_COLORECTAL	Colorectal cancer || id:finn-b-C3_COLORECTAL	Low hand grip strength (60 years and older) (EWGSOP) || id:ebi-a-GCST90007526	MR Egger	13.7483	12	0.317071
ebi-a-GCST90007526	finn-b-C3_COLORECTAL	Colorectal cancer || id:finn-b-C3_COLORECTAL	Low hand grip strength (60 years and older) (EWGSOP) || id:ebi-a-GCST90007526	Inverse variance weighted	13.9196	13	0.379531
The heterogeneity analyses of low hand grip strength on pancreatic cancer(1).
id.exposure	id.outcome	outcome	exposure	method	Q	Q_df	Q_pval
ebi-a-GCST90007526	ebi-a-GCST90018893	Pancreatic cancer || id:ebi-a-GCST90018893	Low hand grip strength (60 years and older) (EWGSOP) || id:ebi-a-GCST90007526	MR Egger	11.7334	12	0.467322
ebi-a-GCST90007526	ebi-a-GCST90018893	Pancreatic cancer || id:ebi-a-GCST90018893	Low hand grip strength (60 years and older) (EWGSOP) || id:ebi-a-GCST90007526	Inverse variance weighted	12.3718	13	0.497414
The heterogeneity analyses of low hand grip strength on pancreatic cancer(2).
id.exposure	id.outcome	outcome	exposure	method	Q	Q_df	Q_pval
ebi-a-GCST90007526	ieu-a-822	Pancreatic cancer || id:ieu-a-822	Low hand grip strength (60 years and older) (EWGSOP) || id:ebi-a-GCST90007526	MR Egger	4.49432	6	0.610097
ebi-a-GCST90007526	ieu-a-822	Pancreatic cancer || id:ieu-a-822	Low hand grip strength (60 years and older) (EWGSOP) || id:ebi-a-GCST90007526	Inverse variance weighted	6.14297	7	0.523158
The heterogeneity analyses of low hand grip strength on liver cancer(1).
id.exposure	id.outcome	outcome	exposure	method	Q	Q_df	Q_pval
ebi-a-GCST90007526	ieu-b-4953	Liver cell carcinoma || id:ieu-b-4953	Low hand grip strength (60 years and older) (EWGSOP) || id:ebi-a-GCST90007526	MR Egger	13.6775	10	0.188218
ebi-a-GCST90007526	ieu-b-4953	Liver cell carcinoma || id:ieu-b-4953	Low hand grip strength (60 years and older) (EWGSOP) || id:ebi-a-GCST90007526	Inverse variance weighted	13.7953	11	0.244526
The heterogeneity analyses of low hand grip strength on liver cancer(2).
id.exposure	id.outcome	outcome	exposure	method	Q	Q_df	Q_pval
ebi-a-GCST90007526	finn-b-C3_LIVER_INTRAHEPATIC_BILE_DUCTS_EXALLC	Malignant neoplasm of liver and intrahepatic bile ducts (all cancers excluded) || id:finn-b-C3_LIVER_INTRAHEPATIC_BILE_DUCTS_EXALLC	Low hand grip strength (60 years and older) (EWGSOP) || id:ebi-a-GCST90007526	MR Egger	6.95802	12	0.860375
ebi-a-GCST90007526	finn-b-C3_LIVER_INTRAHEPATIC_BILE_DUCTS_EXALLC	Malignant neoplasm of liver and intrahepatic bile ducts (all cancers excluded) || id:finn-b-C3_LIVER_INTRAHEPATIC_BILE_DUCTS_EXALLC	Low hand grip strength (60 years and older) (EWGSOP) || id:ebi-a-GCST90007526	Inverse variance weighted	7.46969	13	0.876354
The heterogeneity analyses of low hand grip strength on non-alcoholic fatty liver disease(1).
id.exposure	id.outcome	outcome	exposure	method	Q	Q_df	Q_pval
ebi-a-GCST90007526	ebi-a-GCST90091033	Nonalcoholic fatty liver disease || id:ebi-a-GCST90091033	Low hand grip strength (60 years and older) (EWGSOP) || id:ebi-a-GCST90007526	MR Egger	16.7625	11	0.115098
ebi-a-GCST90007526	ebi-a-GCST90091033	Nonalcoholic fatty liver disease || id:ebi-a-GCST90091033	Low hand grip strength (60 years and older) (EWGSOP) || id:ebi-a-GCST90007526	Inverse variance weighted	20.7378	12	0.0543545
The heterogeneity analyses of low hand grip strength on non-alcoholic fatty liver disease(2).
id.exposure	id.outcome	outcome	exposure	method	Q	Q_df	Q_pval
ebi-a-GCST90007526	finn-b-NAFLD	Nonalcoholic fatty liver disease || id:finn-b-NAFLD	Low hand grip strength (60 years and older) (EWGSOP) || id:ebi-a-GCST90007526	MR Egger	11.864	12	0.456659
ebi-a-GCST90007526	finn-b-NAFLD	Nonalcoholic fatty liver disease || id:finn-b-NAFLD	Low hand grip strength (60 years and older) (EWGSOP) || id:ebi-a-GCST90007526	Inverse variance weighted	12.4488	13	0.491226
The heterogeneity analyses of low hand grip strength on gastroduodenal ulcer(1).
id.exposure	id.outcome	outcome	exposure	method	Q	Q_df	Q_pval
ebi-a-GCST90007526	ukb-d-K11_GASTRODUOULC	Gastroduodenal ulcer || id:ukb-d-K11_GASTRODUOULC	Low hand grip strength (60 years and older) (EWGSOP) || id:ebi-a-GCST90007526	MR Egger	11.7513	12	0.465854
ebi-a-GCST90007526	ukb-d-K11_GASTRODUOULC	Gastroduodenal ulcer || id:ukb-d-K11_GASTRODUOULC	Low hand grip strength (60 years and older) (EWGSOP) || id:ebi-a-GCST90007526	Inverse variance weighted	13.5328	13	0.407552
The heterogeneity analyses of low hand grip strength on gastroduodenal ulcer(2).
id.exposure	id.outcome	outcome	exposure	method	Q	Q_df	Q_pval
ebi-a-GCST90007526	finn-b-K11_GASTRODUOULC	Gastroduodenal ulcer || id:finn-b-K11_GASTRODUOULC	Low hand grip strength (60 years and older) (EWGSOP) || id:ebi-a-GCST90007526	MR Egger	13.6035	12	0.326742
ebi-a-GCST90007526	finn-b-K11_GASTRODUOULC	Gastroduodenal ulcer || id:finn-b-K11_GASTRODUOULC	Low hand grip strength (60 years and older) (EWGSOP) || id:ebi-a-GCST90007526	Inverse variance weighted	15.0288	13	0.30556
The heterogeneity analyses of low hand grip strength on liver cirrhosis(1).
id.exposure	id.outcome	outcome	exposure	method	Q	Q_df	Q_pval
ebi-a-GCST90007526	ebi-a-GCST90018826	Cirrhosis || id:ebi-a-GCST90018826	Low hand grip strength (60 years and older) (EWGSOP) || id:ebi-a-GCST90007526	MR Egger	7.81442	12	0.799459
ebi-a-GCST90007526	ebi-a-GCST90018826	Cirrhosis || id:ebi-a-GCST90018826	Low hand grip strength (60 years and older) (EWGSOP) || id:ebi-a-GCST90007526	Inverse variance weighted	8.68554	13	0.796257
The heterogeneity analyses of low hand grip strength on liver cirrhosis(2).
id.exposure	id.outcome	outcome	exposure	method	Q	Q_df	Q_pval
ebi-a-GCST90007526	finn-b-CIRRHOSIS_BROAD	Cirrhosis, broad definition used in the article https://doi.org/10.1101/594523 || id:finn-b-CIRRHOSIS_BROAD	Low hand grip strength (60 years and older) (EWGSOP) || id:ebi-a-GCST90007526	MR Egger	19.7408	12	0.072151
ebi-a-GCST90007526	finn-b-CIRRHOSIS_BROAD	Cirrhosis, broad definition used in the article https://doi.org/10.1101/594523 || id:finn-b-CIRRHOSIS_BROAD	Low hand grip strength (60 years and older) (EWGSOP) || id:ebi-a-GCST90007526	Inverse variance weighted	20.0861	13	0.0930846
The heterogeneity analyses of walking pace on gastroesophageal reflux disease(1).
id.exposure	id.outcome	outcome	exposure	method	Q	Q_df	Q_pval
ukb-b-4711	ebi-a-GCST90000514	Gastroesophageal reflux disease || id:ebi-a-GCST90000514	Usual walking pace || id:ukb-b-4711	MR Egger	167.197	40	1.73906e-17
ukb-b-4711	ebi-a-GCST90000514	Gastroesophageal reflux disease || id:ebi-a-GCST90000514	Usual walking pace || id:ukb-b-4711	Inverse variance weighted	172.253	41	5.10184e-18
The heterogeneity analyses of walking pace on gastroesophageal reflux disease(2).
id.exposure	id.outcome	outcome	exposure	method	Q	Q_df	Q_pval
ukb-b-4711	ebi-a-GCST90018848	Gastroesophageal reflux disease || id:ebi-a-GCST90018848	Usual walking pace || id:ukb-b-4711	MR Egger	76.6513	48	0.00535493
ukb-b-4711	ebi-a-GCST90018848	Gastroesophageal reflux disease || id:ebi-a-GCST90018848	Usual walking pace || id:ukb-b-4711	Inverse variance weighted	78.769	49	0.00445171
The heterogeneity analyses of walking pace on chronic pancreatitis(1).
id.exposure	id.outcome	outcome	exposure	method	Q	Q_df	Q_pval
ukb-b-4711	finn-b-K11_CHRONPANC	Chronic pancreatitis || id:finn-b-K11_CHRONPANC	Usual walking pace || id:ukb-b-4711	MR Egger	69.4939	48	0.0228729
ukb-b-4711	finn-b-K11_CHRONPANC	Chronic pancreatitis || id:finn-b-K11_CHRONPANC	Usual walking pace || id:ukb-b-4711	Inverse variance weighted	70.1205	49	0.0254784
The heterogeneity analyses of walking pace on chronic pancreatitis(2).
id.exposure	id.outcome	outcome	exposure	method	Q	Q_df	Q_pval
ukb-b-4711	ebi-a-GCST90018821	Chronic pancreatitis || id:ebi-a-GCST90018821	Usual walking pace || id:ukb-b-4711	MR Egger	61.2946	48	0.0942084
ukb-b-4711	ebi-a-GCST90018821	Chronic pancreatitis || id:ebi-a-GCST90018821	Usual walking pace || id:ukb-b-4711	Inverse variance weighted	62.9687	49	0.0866681
The heterogeneity analyses of walking pace on esophageal cancer(1).
id.exposure	id.outcome	outcome	exposure	method	Q	Q_df	Q_pval
ukb-b-4711	ebi-a-GCST90018841	Esophageal cancer || id:ebi-a-GCST90018841	Usual walking pace || id:ukb-b-4711	MR Egger	74.1613	48	0.00906066
ukb-b-4711	ebi-a-GCST90018841	Esophageal cancer || id:ebi-a-GCST90018841	Usual walking pace || id:ukb-b-4711	Inverse variance weighted	74.1797	49	0.0116145
The heterogeneity analyses of walking pace on esophageal cancer(2).
id.exposure	id.outcome	outcome	exposure	method	Q	Q_df	Q_pval
ukb-b-4711	ieu-b-4960	Oesophageal cancer || id:ieu-b-4960	Usual walking pace || id:ukb-b-4711	MR Egger	57.7649	47	0.135027
ukb-b-4711	ieu-b-4960	Oesophageal cancer || id:ieu-b-4960	Usual walking pace || id:ukb-b-4711	Inverse variance weighted	57.9565	48	0.153777
The heterogeneity analyses of walking pace on gastric cancer.
id.exposure	id.outcome	outcome	exposure	method	Q	Q_df	Q_pval
ukb-b-4711	ebi-a-GCST90018849	Gastric cancer || id:ebi-a-GCST90018849	Usual walking pace || id:ukb-b-4711	MR Egger	49.9841	48	0.394482
ukb-b-4711	ebi-a-GCST90018849	Gastric cancer || id:ebi-a-GCST90018849	Usual walking pace || id:ukb-b-4711	Inverse variance weighted	50.3068	49	0.421478
The heterogeneity analyses of walking pace on colorectal cancer(1).
id.exposure	id.outcome	outcome	exposure	method	Q	Q_df	Q_pval
ukb-b-4711	ieu-b-4965	Colorectal cancer || id:ieu-b-4965	Usual walking pace || id:ukb-b-4711	MR Egger	74.5211	48	0.0084088
ukb-b-4711	ieu-b-4965	Colorectal cancer || id:ieu-b-4965	Usual walking pace || id:ukb-b-4711	Inverse variance weighted	81.0503	49	0.00269306
The heterogeneity analyses of walking pace on colorectal cancer(2).
id.exposure	id.outcome	outcome	exposure	method	Q	Q_df	Q_pval
ukb-b-4711	finn-b-C3_COLORECTAL	Colorectal cancer || id:finn-b-C3_COLORECTAL	Usual walking pace || id:ukb-b-4711	MR Egger	51.3267	48	0.344685
ukb-b-4711	finn-b-C3_COLORECTAL	Colorectal cancer || id:finn-b-C3_COLORECTAL	Usual walking pace || id:ukb-b-4711	Inverse variance weighted	57.5158	49	0.189054
The heterogeneity analyses of walking pace on pancreatic cancer(1).
id.exposure	id.outcome	outcome	exposure	method	Q	Q_df	Q_pval
ukb-b-4711	ebi-a-GCST90018893	Pancreatic cancer || id:ebi-a-GCST90018893	Usual walking pace || id:ukb-b-4711	MR Egger	40.1989	48	0.780793
ukb-b-4711	ebi-a-GCST90018893	Pancreatic cancer || id:ebi-a-GCST90018893	Usual walking pace || id:ukb-b-4711	Inverse variance weighted	43.0055	49	0.713636
The heterogeneity analyses of walking pace on pancreatic cancer(2).
id.exposure	id.outcome	outcome	exposure	method	Q	Q_df	Q_pval
ukb-b-4711	ieu-a-822	Pancreatic cancer || id:ieu-a-822	Usual walking pace || id:ukb-b-4711	MR Egger	30.3125	28	0.348436
ukb-b-4711	ieu-a-822	Pancreatic cancer || id:ieu-a-822	Usual walking pace || id:ukb-b-4711	Inverse variance weighted	30.3808	29	0.39518
The heterogeneity analyses of walking pace on liver cancer(1).
id.exposure	id.outcome	outcome	exposure	method	Q	Q_df	Q_pval
ukb-b-4711	ieu-b-4953	Liver cell carcinoma || id:ieu-b-4953	Usual walking pace || id:ukb-b-4711	MR Egger	34.8777	45	0.861638
ukb-b-4711	ieu-b-4953	Liver cell carcinoma || id:ieu-b-4953	Usual walking pace || id:ukb-b-4711	Inverse variance weighted	35.445	46	0.870138
The heterogeneity analyses of walking pace on liver cancer(2).
id.exposure	id.outcome	outcome	exposure	method	Q	Q_df	Q_pval
ukb-b-4711	finn-b-C3_LIVER_INTRAHEPATIC_BILE_DUCTS_EXALLC	Malignant neoplasm of liver and intrahepatic bile ducts (all cancers excluded) || id:finn-b-C3_LIVER_INTRAHEPATIC_BILE_DUCTS_EXALLC	Usual walking pace || id:ukb-b-4711	MR Egger	39.3228	48	0.809549
ukb-b-4711	finn-b-C3_LIVER_INTRAHEPATIC_BILE_DUCTS_EXALLC	Malignant neoplasm of liver and intrahepatic bile ducts (all cancers excluded) || id:finn-b-C3_LIVER_INTRAHEPATIC_BILE_DUCTS_EXALLC	Usual walking pace || id:ukb-b-4711	Inverse variance weighted	39.4372	49	0.833616
The heterogeneity analyses of walking pace on non-alcoholic fatty liver disease(1).
id.exposure	id.outcome	outcome	exposure	method	Q	Q_df	Q_pval
ukb-b-4711	ebi-a-GCST90091033	Nonalcoholic fatty liver disease || id:ebi-a-GCST90091033	Usual walking pace || id:ukb-b-4711	MR Egger	62.6519	48	0.0760449
ukb-b-4711	ebi-a-GCST90091033	Nonalcoholic fatty liver disease || id:ebi-a-GCST90091033	Usual walking pace || id:ukb-b-4711	Inverse variance weighted	62.8585	49	0.0881659
The heterogeneity analyses of walking pace on non-alcoholic fatty liver disease(2).
id.exposure	id.outcome	outcome	exposure	method	Q	Q_df	Q_pval
ukb-b-4711	finn-b-NAFLD	Nonalcoholic fatty liver disease || id:finn-b-NAFLD	Usual walking pace || id:ukb-b-4711	MR Egger	63.2586	48	0.0689151
ukb-b-4711	finn-b-NAFLD	Nonalcoholic fatty liver disease || id:finn-b-NAFLD	Usual walking pace || id:ukb-b-4711	Inverse variance weighted	65.1751	49	0.0607966
The heterogeneity analyses of walking pace on gastroduodenal ulcer(1).
id.exposure	id.outcome	outcome	exposure	method	Q	Q_df	Q_pval
ukb-b-4711	ukb-d-K11_GASTRODUOULC	Gastroduodenal ulcer || id:ukb-d-K11_GASTRODUOULC	Usual walking pace || id:ukb-b-4711	MR Egger	47.6902	48	0.485458
ukb-b-4711	ukb-d-K11_GASTRODUOULC	Gastroduodenal ulcer || id:ukb-d-K11_GASTRODUOULC	Usual walking pace || id:ukb-b-4711	Inverse variance weighted	47.7558	49	0.52361
The heterogeneity analyses of walking pace on gastroduodenal ulcer(2).
id.exposure	id.outcome	outcome	exposure	method	Q	Q_df	Q_pval
ukb-b-4711	finn-b-K11_GASTRODUOULC	Gastroduodenal ulcer || id:finn-b-K11_GASTRODUOULC	Usual walking pace || id:ukb-b-4711	MR Egger	66.4532	48	0.0399664
ukb-b-4711	finn-b-K11_GASTRODUOULC	Gastroduodenal ulcer || id:finn-b-K11_GASTRODUOULC	Usual walking pace || id:ukb-b-4711	Inverse variance weighted	66.854	49	0.0457682
The heterogeneity analyses of walking pace on liver cirrhosis(1).
id.exposure	id.outcome	outcome	exposure	method	Q	Q_df	Q_pval
ukb-b-4711	ebi-a-GCST90018826	Cirrhosis || id:ebi-a-GCST90018826	Usual walking pace || id:ukb-b-4711	MR Egger	55.4892	48	0.213266
ukb-b-4711	ebi-a-GCST90018826	Cirrhosis || id:ebi-a-GCST90018826	Usual walking pace || id:ukb-b-4711	Inverse variance weighted	55.4892	49	0.243429
The heterogeneity analyses of walking pace on liver cirrhosis(2).
id.exposure	id.outcome	outcome	exposure	method	Q	Q_df	Q_pval
ukb-b-4711	finn-b-CIRRHOSIS_BROAD	Cirrhosis, broad definition used in the article https://doi.org/10.1101/594523 || id:finn-b-CIRRHOSIS_BROAD	Usual walking pace || id:ukb-b-4711	MR Egger	57.2413	48	0.169602
ukb-b-4711	finn-b-CIRRHOSIS_BROAD	Cirrhosis, broad definition used in the article https://doi.org/10.1101/594523 || id:finn-b-CIRRHOSIS_BROAD	Usual walking pace || id:ukb-b-4711	Inverse variance weighted	57.5668	49	0.187804
The heterogeneity analyses of gastroesophageal reflux disease on appendicular lean mass(1).
id.exposure	id.outcome	outcome	exposure	method	Q	Q_df	Q_pval
ebi-a-GCST90000514	ebi-a-GCST90000025	Appendicular lean mass || id:ebi-a-GCST90000025	|| id:ebi-a-GCST90000514	MR Egger	2453.56	167	0
ebi-a-GCST90000514	ebi-a-GCST90000025	Appendicular lean mass || id:ebi-a-GCST90000025	|| id:ebi-a-GCST90000514	Inverse variance weighted	2454.41	168	0
Theheterogeneity analyses of gastroesophageal reflux disease on low grip strength(1).
id.exposure	id.outcome	outcome	exposure	method	Q	Q_df	Q_pval
ebi-a-GCST90000514	ebi-a-GCST90007526	Low hand grip strength (60 years and older) (EWGSOP) || id:ebi-a-GCST90007526	|| id:ebi-a-GCST90000514	MR Egger	270.127	167	7.48558e-07
ebi-a-GCST90000514	ebi-a-GCST90007526	Low hand grip strength (60 years and older) (EWGSOP) || id:ebi-a-GCST90007526	|| id:ebi-a-GCST90000514	Inverse variance weighted	274.259	168	4.20438e-07
Theheterogeneity analyses of gastroesophageal reflux disease on walking pace(1).
id.exposure	id.outcome	outcome	exposure	method	Q	Q_df	Q_pval
ebi-a-GCST90000514	ukb-b-4711	Usual walking pace || id:ukb-b-4711	|| id:ebi-a-GCST90000514	MR Egger	520.991	167	5.01341e-38
ebi-a-GCST90000514	ukb-b-4711	Usual walking pace || id:ukb-b-4711	|| id:ebi-a-GCST90000514	Inverse variance weighted	521.933	168	6.44536e-38
Theheterogeneity analyses of gastroesophageal reflux disease on appendicular lean mass(2).
id.exposure	id.outcome	outcome	exposure	method	Q	Q_df	Q_pval
ebi-a-GCST90018848	ebi-a-GCST90000025	Appendicular lean mass || id:ebi-a-GCST90000025	|| id:ebi-a-GCST90018848	MR Egger	100.127	26	1.22249e-10
ebi-a-GCST90018848	ebi-a-GCST90000025	Appendicular lean mass || id:ebi-a-GCST90000025	|| id:ebi-a-GCST90018848	Inverse variance weighted	125.572	27	1.1668e-14
Theheterogeneity analyses of gastroesophageal reflux disease on low grip strength(2).
id.exposure	id.outcome	outcome	exposure	method	Q	Q_df	Q_pval
ebi-a-GCST90018848	ebi-a-GCST90007526	Low hand grip strength (60 years and older) (EWGSOP) || id:ebi-a-GCST90007526	|| id:ebi-a-GCST90018848	MR Egger	37.859	26	0.0624108
ebi-a-GCST90018848	ebi-a-GCST90007526	Low hand grip strength (60 years and older) (EWGSOP) || id:ebi-a-GCST90007526	|| id:ebi-a-GCST90018848	Inverse variance weighted	37.9722	27	0.0783024
Theheterogeneity analyses of gastroesophageal reflux disease on walking pace(2).
id.exposure	id.outcome	outcome	exposure	method	Q	Q_df	Q_pval
ebi-a-GCST90018848	ukb-b-4711	Usual walking pace || id:ukb-b-4711	|| id:ebi-a-GCST90018848	MR Egger	62.7738	23	1.50281e-05
ebi-a-GCST90018848	ukb-b-4711	Usual walking pace || id:ukb-b-4711	|| id:ebi-a-GCST90018848	Inverse variance weighted	79.4275	24	7.50405e-08
Theheterogeneity analyses of chronic pancreatitis on appendicular lean mass(1).
id.exposure	id.outcome	outcome	exposure	method	Q	Q_df	Q_pval
finn-b-K11_CHRONPANC	ebi-a-GCST90000025	Appendicular lean mass || id:ebi-a-GCST90000025	|| id:finn-b-K11_CHRONPANC	MR Egger	28.8249	8	0.000340333
finn-b-K11_CHRONPANC	ebi-a-GCST90000025	Appendicular lean mass || id:ebi-a-GCST90000025	|| id:finn-b-K11_CHRONPANC	Inverse variance weighted	29.2612	9	0.000585455
Theheterogeneity analyses of chronic pancreatitis on low grip strength(1).
id.exposure	id.outcome	outcome	exposure	method	Q	Q_df	Q_pval
finn-b-K11_CHRONPANC	ebi-a-GCST90007526	Low hand grip strength (60 years and older) (EWGSOP) || id:ebi-a-GCST90007526	|| id:finn-b-K11_CHRONPANC	MR Egger	12.4695	8	0.131451
finn-b-K11_CHRONPANC	ebi-a-GCST90007526	Low hand grip strength (60 years and older) (EWGSOP) || id:ebi-a-GCST90007526	|| id:finn-b-K11_CHRONPANC	Inverse variance weighted	12.8367	9	0.170138
Theheterogeneity analyses of chronic pancreatitis on walking pace(1).
id.exposure	id.outcome	outcome	exposure	method	Q	Q_df	Q_pval
finn-b-K11_CHRONPANC	ukb-b-4711	Usual walking pace || id:ukb-b-4711	|| id:finn-b-K11_CHRONPANC	MR Egger	14.0366	8	0.0808168
finn-b-K11_CHRONPANC	ukb-b-4711	Usual walking pace || id:ukb-b-4711	|| id:finn-b-K11_CHRONPANC	Inverse variance weighted	14.7657	9	0.0975755
Theheterogeneity analyses of chronic pancreatitis on appendicular lean mass(2).
id.exposure	id.outcome	outcome	exposure	method	Q	Q_df	Q_pval
ebi-a-GCST90018821	ebi-a-GCST90000025	Appendicular lean mass || id:ebi-a-GCST90000025	|| id:ebi-a-GCST90018821	MR Egger	17.3746	14	0.236763
ebi-a-GCST90018821	ebi-a-GCST90000025	Appendicular lean mass || id:ebi-a-GCST90000025	|| id:ebi-a-GCST90018821	Inverse variance weighted	18.6376	15	0.230627
Theheterogeneity analyses of chronic pancreatitis on low grip strength(2).
id.exposure	id.outcome	outcome	exposure	method	Q	Q_df	Q_pval
ebi-a-GCST90018821	ebi-a-GCST90007526	Low hand grip strength (60 years and older) (EWGSOP) || id:ebi-a-GCST90007526	|| id:ebi-a-GCST90018821	MR Egger	17.7297	13	0.168054
ebi-a-GCST90018821	ebi-a-GCST90007526	Low hand grip strength (60 years and older) (EWGSOP) || id:ebi-a-GCST90007526	|| id:ebi-a-GCST90018821	Inverse variance weighted	21.3111	14	0.0939219
Theheterogeneity analyses of chronic pancreatitis on walking pace(2).
id.exposure	id.outcome	outcome	exposure	method	Q	Q_df	Q_pval
ebi-a-GCST90018821	ukb-b-4711	Usual walking pace || id:ukb-b-4711	|| id:ebi-a-GCST90018821	MR Egger	6.48561	14	0.95273
ebi-a-GCST90018821	ukb-b-4711	Usual walking pace || id:ukb-b-4711	|| id:ebi-a-GCST90018821	Inverse variance weighted	7.14753	15	0.953426
Theheterogeneity analyses of esophageal cancer on appendicular lean mass(1).
id.exposure	id.outcome	outcome	exposure	method	Q	Q_df	Q_pval
ebi-a-GCST90018841	ebi-a-GCST90000025	Appendicular lean mass || id:ebi-a-GCST90000025	|| id:ebi-a-GCST90018841	MR Egger	51.8525	20	0.000119635
ebi-a-GCST90018841	ebi-a-GCST90000025	Appendicular lean mass || id:ebi-a-GCST90000025	|| id:ebi-a-GCST90018841	Inverse variance weighted	51.9247	21	0.00019573
Theheterogeneity analyses of esophageal cancer on low grip strength(1).
id.exposure	id.outcome	outcome	exposure	method	Q	Q_df	Q_pval
ebi-a-GCST90018841	ebi-a-GCST90007526	Low hand grip strength (60 years and older) (EWGSOP) || id:ebi-a-GCST90007526	|| id:ebi-a-GCST90018841	MR Egger	28.7965	19	0.0692536
ebi-a-GCST90018841	ebi-a-GCST90007526	Low hand grip strength (60 years and older) (EWGSOP) || id:ebi-a-GCST90007526	|| id:ebi-a-GCST90018841	Inverse variance weighted	29.6318	20	0.0760441
Theheterogeneity analyses of esophageal cancer on walking pace(1).
id.exposure	id.outcome	outcome	exposure	method	Q	Q_df	Q_pval
ebi-a-GCST90018841	ukb-b-4711	Usual walking pace || id:ukb-b-4711	|| id:ebi-a-GCST90018841	MR Egger	74.8109	20	2.92933e-08
ebi-a-GCST90018841	ukb-b-4711	Usual walking pace || id:ukb-b-4711	|| id:ebi-a-GCST90018841	Inverse variance weighted	76.1692	21	3.49026e-08
Theheterogeneity analyses of esophageal cancer on appendicular lean mass(2).
id.exposure	id.outcome	outcome	exposure	method	Q	Q_df	Q_pval
ieu-b-4960	ebi-a-GCST90000025	Appendicular lean mass || id:ebi-a-GCST90000025	|| id:ieu-b-4960	MR Egger	8.2884	12	0.762206
ieu-b-4960	ebi-a-GCST90000025	Appendicular lean mass || id:ebi-a-GCST90000025	|| id:ieu-b-4960	Inverse variance weighted	8.49676	13	0.809801
Theheterogeneity analyses of esophageal cancer on low grip strength(2).
id.exposure	id.outcome	outcome	exposure	method	Q	Q_df	Q_pval
ieu-b-4960	ebi-a-GCST90007526	Low hand grip strength (60 years and older) (EWGSOP) || id:ebi-a-GCST90007526	|| id:ieu-b-4960	MR Egger	6.30014	11	0.852606
ieu-b-4960	ebi-a-GCST90007526	Low hand grip strength (60 years and older) (EWGSOP) || id:ebi-a-GCST90007526	|| id:ieu-b-4960	Inverse variance weighted	8.86294	12	0.714591
Theheterogeneity analyses of esophageal cancer on walking pace(2).
id.exposure	id.outcome	outcome	exposure	method	Q	Q_df	Q_pval
ieu-b-4960	ukb-b-4711	Usual walking pace || id:ukb-b-4711	|| id:ieu-b-4960	MR Egger	11.0807	10	0.351263
ieu-b-4960	ukb-b-4711	Usual walking pace || id:ukb-b-4711	|| id:ieu-b-4960	Inverse variance weighted	11.483	11	0.403733
Theheterogeneity analyses of gastric cancer on appendicular lean mass(1).
id.exposure	id.outcome	outcome	exposure	method	Q	Q_df	Q_pval
ebi-a-GCST90018849	ebi-a-GCST90000025	Appendicular lean mass || id:ebi-a-GCST90000025	|| id:ebi-a-GCST90018849	MR Egger	280.619	22	1.01714e-46
ebi-a-GCST90018849	ebi-a-GCST90000025	Appendicular lean mass || id:ebi-a-GCST90000025	|| id:ebi-a-GCST90018849	Inverse variance weighted	314.307	23	5.81745e-53
Theheterogeneity analyses of gastric cancer on low grip strength(1).
id.exposure	id.outcome	outcome	exposure	method	Q	Q_df	Q_pval
ebi-a-GCST90018849	ebi-a-GCST90007526	Low hand grip strength (60 years and older) (EWGSOP) || id:ebi-a-GCST90007526	|| id:ebi-a-GCST90018849	MR Egger	43.1927	20	0.00192774
ebi-a-GCST90018849	ebi-a-GCST90007526	Low hand grip strength (60 years and older) (EWGSOP) || id:ebi-a-GCST90007526	|| id:ebi-a-GCST90018849	Inverse variance weighted	43.235	21	0.0029334
Theheterogeneity analyses of gastric cancer on walking pace(1).
id.exposure	id.outcome	outcome	exposure	method	Q	Q_df	Q_pval
ebi-a-GCST90018849	ukb-b-4711	Usual walking pace || id:ukb-b-4711	|| id:ebi-a-GCST90018849	MR Egger	16.5931	15	0.343765
ebi-a-GCST90018849	ukb-b-4711	Usual walking pace || id:ukb-b-4711	|| id:ebi-a-GCST90018849	Inverse variance weighted	18.8715	16	0.275381
Theheterogeneity analyses of colorectal cancer on appendicular lean mass(1).
id.exposure	id.outcome	outcome	exposure	method	Q	Q_df	Q_pval
ieu-b-4965	ebi-a-GCST90000025	Appendicular lean mass || id:ebi-a-GCST90000025	|| id:ieu-b-4965	MR Egger	74.2201	24	4.93092e-07
ieu-b-4965	ebi-a-GCST90000025	Appendicular lean mass || id:ebi-a-GCST90000025	|| id:ieu-b-4965	Inverse variance weighted	74.2213	25	8.9188e-07
Theheterogeneity analyses of colorectal cancer on low grip strength(1).
id.exposure	id.outcome	outcome	exposure	method	Q	Q_df	Q_pval
ieu-b-4965	ebi-a-GCST90007526	Low hand grip strength (60 years and older) (EWGSOP) || id:ebi-a-GCST90007526	|| id:ieu-b-4965	MR Egger	14.743	23	0.903608
ieu-b-4965	ebi-a-GCST90007526	Low hand grip strength (60 years and older) (EWGSOP) || id:ebi-a-GCST90007526	|| id:ieu-b-4965	Inverse variance weighted	14.9684	24	0.92168
Theheterogeneity analyses of colorectal cancer on walking pace(1).
id.exposure	id.outcome	outcome	exposure	method	Q	Q_df	Q_pval
ieu-b-4965	ukb-b-4711	Usual walking pace || id:ukb-b-4711	|| id:ieu-b-4965	MR Egger	37.1257	24	0.0425121
ieu-b-4965	ukb-b-4711	Usual walking pace || id:ukb-b-4711	|| id:ieu-b-4965	Inverse variance weighted	40.3896	25	0.0265855
Theheterogeneity analyses of colorectal cancer on appendicular lean mass(2).
id.exposure	id.outcome	outcome	exposure	method	Q	Q_df	Q_pval
finn-b-C3_COLORECTAL	ebi-a-GCST90000025	Appendicular lean mass || id:ebi-a-GCST90000025	|| id:finn-b-C3_COLORECTAL	MR Egger	38.3348	9	1.5178e-05
finn-b-C3_COLORECTAL	ebi-a-GCST90000025	Appendicular lean mass || id:ebi-a-GCST90000025	|| id:finn-b-C3_COLORECTAL	Inverse variance weighted	38.5746	10	3.01328e-05
Theheterogeneity analyses of colorectal cancer on low grip strength(2).
id.exposure	id.outcome	outcome	exposure	method	Q	Q_df	Q_pval
ieu-b-4965	ebi-a-GCST90007526	Low hand grip strength (60 years and older) (EWGSOP) || id:ebi-a-GCST90007526	|| id:ieu-b-4965	MR Egger	14.743	23	0.903608
ieu-b-4965	ebi-a-GCST90007526	Low hand grip strength (60 years and older) (EWGSOP) || id:ebi-a-GCST90007526	|| id:ieu-b-4965	Inverse variance weighted	14.9684	24	0.92168
Theheterogeneity analyses of colorectal cancer on walking pace(2).
id.exposure	id.outcome	outcome	exposure	method	Q	Q_df	Q_pval
finn-b-C3_COLORECTAL	ukb-b-4711	Usual walking pace || id:ukb-b-4711	|| id:finn-b-C3_COLORECTAL	MR Egger	17.7509	9	0.0381759
finn-b-C3_COLORECTAL	ukb-b-4711	Usual walking pace || id:ukb-b-4711	|| id:finn-b-C3_COLORECTAL	Inverse variance weighted	18.4851	10	0.0473113
Theheterogeneity analyses of pancreatic cancer on appendicular lean mass(1).
id.exposure	id.outcome	outcome	exposure	method	Q	Q_df	Q_pval
ebi-a-GCST90018893	ebi-a-GCST90000025	Appendicular lean mass || id:ebi-a-GCST90000025	|| id:ebi-a-GCST90018893	MR Egger	56.2671	13	2.41846e-07
ebi-a-GCST90018893	ebi-a-GCST90000025	Appendicular lean mass || id:ebi-a-GCST90000025	|| id:ebi-a-GCST90018893	Inverse variance weighted	56.296	14	5.17804e-07
Theheterogeneity analyses ofpancreatic cancer on low grip strength(1).
id.exposure	id.outcome	outcome	exposure	method	Q	Q_df	Q_pval
ebi-a-GCST90018893	ebi-a-GCST90007526	Low hand grip strength (60 years and older) (EWGSOP) || id:ebi-a-GCST90007526	|| id:ebi-a-GCST90018893	MR Egger	16.8077	13	0.208247
ebi-a-GCST90018893	ebi-a-GCST90007526	Low hand grip strength (60 years and older) (EWGSOP) || id:ebi-a-GCST90007526	|| id:ebi-a-GCST90018893	Inverse variance weighted	16.8895	14	0.262115
Theheterogeneity analyses of pancreatic canceron walking pace(1).
id.exposure	id.outcome	outcome	exposure	method	Q	Q_df	Q_pval
ebi-a-GCST90018893	ukb-b-4711	Usual walking pace || id:ukb-b-4711	|| id:ebi-a-GCST90018893	MR Egger	14.8254	12	0.251124
ebi-a-GCST90018893	ukb-b-4711	Usual walking pace || id:ukb-b-4711	|| id:ebi-a-GCST90018893	Inverse variance weighted	14.8659	13	0.315799
Theheterogeneity analyses of pancreatic cancer on appendicular lean mass(2).
id.exposure	id.outcome	outcome	exposure	method	Q	Q_df	Q_pval
ieu-a-822	ebi-a-GCST90000025	Appendicular lean mass || id:ebi-a-GCST90000025	|| id:ieu-a-822	MR Egger	13.5952	1	0.000226759
ieu-a-822	ebi-a-GCST90000025	Appendicular lean mass || id:ebi-a-GCST90000025	|| id:ieu-a-822	Inverse variance weighted	14.0556	2	0.00088688
Theheterogeneity analyses of pancreatic cancer on low grip strength(2).
id.exposure	id.outcome	outcome	exposure	method	Q	Q_df	Q_pval
ieu-a-822	ebi-a-GCST90007526	Low hand grip strength (60 years and older) (EWGSOP) || id:ebi-a-GCST90007526	|| id:ieu-a-822	MR Egger	3.70371	1	0.0542917
ieu-a-822	ebi-a-GCST90007526	Low hand grip strength (60 years and older) (EWGSOP) || id:ebi-a-GCST90007526	|| id:ieu-a-822	Inverse variance weighted	6.19531	2	0.045155
Theheterogeneity analyses of pancreatic cancer on walking pace(2).
id.exposure	id.outcome	outcome	exposure	method	Q	Q_df	Q_pval
ieu-a-822	ukb-b-4711	Usual walking pace || id:ukb-b-4711	|| id:ieu-a-822	MR Egger	1.09589	1	0.295169
ieu-a-822	ukb-b-4711	Usual walking pace || id:ukb-b-4711	|| id:ieu-a-822	Inverse variance weighted	1.29315	2	0.523838
Theheterogeneity analyses of liver cancer on appendicular lean mass(1).
id.exposure	id.outcome	outcome	exposure	method	Q	Q_df	Q_pval
ieu-b-4953	ebi-a-GCST90000025	Appendicular lean mass || id:ebi-a-GCST90000025	|| id:ieu-b-4953	MR Egger	14.8649	6	0.0213341
ieu-b-4953	ebi-a-GCST90000025	Appendicular lean mass || id:ebi-a-GCST90000025	|| id:ieu-b-4953	Inverse variance weighted	16.067	7	0.0245112
Theheterogeneity analyses ofliver cancer on low grip strength(1).
id.exposure	id.outcome	outcome	exposure	method	Q	Q_df	Q_pval
ieu-b-4953	ebi-a-GCST90007526	Low hand grip strength (60 years and older) (EWGSOP) || id:ebi-a-GCST90007526	|| id:ieu-b-4953	MR Egger	16.0489	6	0.0134941
ieu-b-4953	ebi-a-GCST90007526	Low hand grip strength (60 years and older) (EWGSOP) || id:ebi-a-GCST90007526	|| id:ieu-b-4953	Inverse variance weighted	16.24	7	0.0230118
Theheterogeneity analyses of liver canceron walking pace(1).
id.exposure	id.outcome	outcome	exposure	method	Q	Q_df	Q_pval
ieu-b-4953	ukb-b-4711	Usual walking pace || id:ukb-b-4711	|| id:ieu-b-4953	MR Egger	7.88445	6	0.246692
ieu-b-4953	ukb-b-4711	Usual walking pace || id:ukb-b-4711	|| id:ieu-b-4953	Inverse variance weighted	15.2646	7	0.0327537
Theheterogeneity analyses of liver cancer on appendicular lean mass(2).
id.exposure	id.outcome	outcome	exposure	method	Q	Q_df	Q_pval
finn-b-C3_LIVER_INTRAHEPATIC_BILE_DUCTS_EXALLC	ebi-a-GCST90000025	Appendicular lean mass || id:ebi-a-GCST90000025	|| id:finn-b-C3_LIVER_INTRAHEPATIC_BILE_DUCTS_EXALLC	MR Egger	48.6628	3	1.53887e-10
finn-b-C3_LIVER_INTRAHEPATIC_BILE_DUCTS_EXALLC	ebi-a-GCST90000025	Appendicular lean mass || id:ebi-a-GCST90000025	|| id:finn-b-C3_LIVER_INTRAHEPATIC_BILE_DUCTS_EXALLC	Inverse variance weighted	54.0187	4	5.21552e-11
Theheterogeneity analyses of liver cancer on low grip strength(2).
id.exposure	id.outcome	outcome	exposure	method	Q	Q_df	Q_pval
finn-b-C3_LIVER_INTRAHEPATIC_BILE_DUCTS_EXALLC	ebi-a-GCST90007526	Low hand grip strength (60 years and older) (EWGSOP) || id:ebi-a-GCST90007526	|| id:finn-b-C3_LIVER_INTRAHEPATIC_BILE_DUCTS_EXALLC	MR Egger	5.48463	2	0.064421
finn-b-C3_LIVER_INTRAHEPATIC_BILE_DUCTS_EXALLC	ebi-a-GCST90007526	Low hand grip strength (60 years and older) (EWGSOP) || id:ebi-a-GCST90007526	|| id:finn-b-C3_LIVER_INTRAHEPATIC_BILE_DUCTS_EXALLC	Inverse variance weighted	7.19009	3	0.0660797
Theheterogeneity analyses of liver cancer on walking pace(2).
id.exposure	id.outcome	outcome	exposure	method	Q	Q_df	Q_pval
finn-b-C3_LIVER_INTRAHEPATIC_BILE_DUCTS_EXALLC	ukb-b-4711	Usual walking pace || id:ukb-b-4711	|| id:finn-b-C3_LIVER_INTRAHEPATIC_BILE_DUCTS_EXALLC	MR Egger	0.0800313	2	0.960774
finn-b-C3_LIVER_INTRAHEPATIC_BILE_DUCTS_EXALLC	ukb-b-4711	Usual walking pace || id:ukb-b-4711	|| id:finn-b-C3_LIVER_INTRAHEPATIC_BILE_DUCTS_EXALLC	Inverse variance weighted	0.804339	3	0.848429
Theheterogeneity analyses of non-alcoholic fatty liver disease on appendicular lean mass(1).
id.exposure	id.outcome	outcome	exposure	method	Q	Q_df	Q_pval
ebi-a-GCST90091033	ebi-a-GCST90000025	Appendicular lean mass || id:ebi-a-GCST90000025	|| id:ebi-a-GCST90091033	MR Egger	377.259	7	1.7887e-77
ebi-a-GCST90091033	ebi-a-GCST90000025	Appendicular lean mass || id:ebi-a-GCST90000025	|| id:ebi-a-GCST90091033	Inverse variance weighted	381.269	8	1.89602e-77
Theheterogeneity analyses of non-alcoholic fatty liver disease on low grip strength(1).
id.exposure	id.outcome	outcome	exposure	method	Q	Q_df	Q_pval
ebi-a-GCST90091033	ebi-a-GCST90007526	Low hand grip strength (60 years and older) (EWGSOP) || id:ebi-a-GCST90007526	|| id:ebi-a-GCST90091033	MR Egger	9.70703	7	0.205792
ebi-a-GCST90091033	ebi-a-GCST90007526	Low hand grip strength (60 years and older) (EWGSOP) || id:ebi-a-GCST90007526	|| id:ebi-a-GCST90091033	Inverse variance weighted	10.4595	8	0.234245
Theheterogeneity analyses of non-alcoholic fatty liver disease on walking pace(1).
id.exposure	id.outcome	outcome	exposure	method	Q	Q_df	Q_pval
ebi-a-GCST90091033	ukb-b-4711	Usual walking pace || id:ukb-b-4711	|| id:ebi-a-GCST90091033	MR Egger	50.9097	7	9.57092e-09
ebi-a-GCST90091033	ukb-b-4711	Usual walking pace || id:ukb-b-4711	|| id:ebi-a-GCST90091033	Inverse variance weighted	62.6669	8	1.39357e-10
Theheterogeneity analyses of non-alcoholic fatty liver disease on appendicular lean mass(2).
id.exposure	id.outcome	outcome	exposure	method	Q	Q_df	Q_pval
finn-b-NAFLD	ebi-a-GCST90000025	Appendicular lean mass || id:ebi-a-GCST90000025	|| id:finn-b-NAFLD	MR Egger	117.57	8	1.05172e-21
finn-b-NAFLD	ebi-a-GCST90000025	Appendicular lean mass || id:ebi-a-GCST90000025	|| id:finn-b-NAFLD	Inverse variance weighted	130.653	9	8.70496e-24
Theheterogeneity analyses of non-alcoholic fatty liver disease on low grip strength(2).
id.exposure	id.outcome	outcome	exposure	method	Q	Q_df	Q_pval
finn-b-NAFLD	ebi-a-GCST90007526	Low hand grip strength (60 years and older) (EWGSOP) || id:ebi-a-GCST90007526	|| id:finn-b-NAFLD	MR Egger	7.77133	7	0.35319
finn-b-NAFLD	ebi-a-GCST90007526	Low hand grip strength (60 years and older) (EWGSOP) || id:ebi-a-GCST90007526	|| id:finn-b-NAFLD	Inverse variance weighted	8.08649	8	0.425068
Theheterogeneity analyses of non-alcoholic fatty liver disease on walking pace(2).
id.exposure	id.outcome	outcome	exposure	method	Q	Q_df	Q_pval
finn-b-NAFLD	ukb-b-4711	Usual walking pace || id:ukb-b-4711	|| id:finn-b-NAFLD	MR Egger	4.12673	7	0.76507
finn-b-NAFLD	ukb-b-4711	Usual walking pace || id:ukb-b-4711	|| id:finn-b-NAFLD	Inverse variance weighted	4.56548	8	0.802847
Theheterogeneity analyses of gastroduodenal ulcer on appendicular lean mass(1).
id.exposure	id.outcome	outcome	exposure	method	Q	Q_df	Q_pval
ukb-d-K11_GASTRODUOULC	ebi-a-GCST90000025	Appendicular lean mass || id:ebi-a-GCST90000025	|| id:ukb-d-K11_GASTRODUOULC	MR Egger	56.4596	12	9.89315e-08
ukb-d-K11_GASTRODUOULC	ebi-a-GCST90000025	Appendicular lean mass || id:ebi-a-GCST90000025	|| id:ukb-d-K11_GASTRODUOULC	Inverse variance weighted	59.0225	13	7.85137e-08
Theheterogeneity analyses of gastroduodenal ulcer on low grip strength(1).
id.exposure	id.outcome	outcome	exposure	method	Q	Q_df	Q_pval
ukb-d-K11_GASTRODUOULC	ebi-a-GCST90007526	Low hand grip strength (60 years and older) (EWGSOP) || id:ebi-a-GCST90007526	|| id:ukb-d-K11_GASTRODUOULC	MR Egger	14.9865	12	0.242174
ukb-d-K11_GASTRODUOULC	ebi-a-GCST90007526	Low hand grip strength (60 years and older) (EWGSOP) || id:ebi-a-GCST90007526	|| id:ukb-d-K11_GASTRODUOULC	Inverse variance weighted	15.7937	13	0.26045
Theheterogeneity analyses of gastroduodenal ulcer on walking pace(1).
id.exposure	id.outcome	outcome	exposure	method	Q	Q_df	Q_pval
ukb-d-K11_GASTRODUOULC	ukb-b-4711	Usual walking pace || id:ukb-b-4711	|| id:ukb-d-K11_GASTRODUOULC	MR Egger	12.6614	12	0.394124
ukb-d-K11_GASTRODUOULC	ukb-b-4711	Usual walking pace || id:ukb-b-4711	|| id:ukb-d-K11_GASTRODUOULC	Inverse variance weighted	12.8015	13	0.463259
Theheterogeneity analyses of gastroduodenal ulcer on appendicular lean mass(2).
id.exposure	id.outcome	outcome	exposure	method	Q	Q_df	Q_pval
finn-b-K11_GASTRODUOULC	ebi-a-GCST90000025	Appendicular lean mass || id:ebi-a-GCST90000025	|| id:finn-b-K11_GASTRODUOULC	MR Egger	36.4103	11	0.000144599
finn-b-K11_GASTRODUOULC	ebi-a-GCST90000025	Appendicular lean mass || id:ebi-a-GCST90000025	|| id:finn-b-K11_GASTRODUOULC	Inverse variance weighted	42.2768	12	2.99e-05
Theheterogeneity analyses of gastroduodenal ulcer on low grip strength(2).
id.exposure	id.outcome	outcome	exposure	method	Q	Q_df	Q_pval
finn-b-K11_GASTRODUOULC	ebi-a-GCST90007526	Low hand grip strength (60 years and older) (EWGSOP) || id:ebi-a-GCST90007526	|| id:finn-b-K11_GASTRODUOULC	MR Egger	8.06958	10	0.62204
finn-b-K11_GASTRODUOULC	ebi-a-GCST90007526	Low hand grip strength (60 years and older) (EWGSOP) || id:ebi-a-GCST90007526	|| id:finn-b-K11_GASTRODUOULC	Inverse variance weighted	8.10587	11	0.70379
Theheterogeneity analyses of gastroduodenal ulcer on walking pace(2).
id.exposure	id.outcome	outcome	exposure	method	Q	Q_df	Q_pval
finn-b-K11_GASTRODUOULC	ukb-b-4711	Usual walking pace || id:ukb-b-4711	|| id:finn-b-K11_GASTRODUOULC	MR Egger	15.96	11	0.142623
finn-b-K11_GASTRODUOULC	ukb-b-4711	Usual walking pace || id:ukb-b-4711	|| id:finn-b-K11_GASTRODUOULC	Inverse variance weighted	16.1071	12	0.186378
Theheterogeneity analyses of liver cirrhosis on appendicular lean mass(1).
id.exposure	id.outcome	outcome	exposure	method	Q	Q_df	Q_pval
ebi-a-GCST90018826	ebi-a-GCST90000025	Appendicular lean mass || id:ebi-a-GCST90000025	|| id:ebi-a-GCST90018826	MR Egger	260.825	16	3.09888e-46
ebi-a-GCST90018826	ebi-a-GCST90000025	Appendicular lean mass || id:ebi-a-GCST90000025	|| id:ebi-a-GCST90018826	Inverse variance weighted	260.825	17	1.27599e-45
Theheterogeneity analyses of liver cirrhosis on low grip strength(1).
id.exposure	id.outcome	outcome	exposure	method	Q	Q_df	Q_pval
ebi-a-GCST90018826	ebi-a-GCST90007526	Low hand grip strength (60 years and older) (EWGSOP) || id:ebi-a-GCST90007526	|| id:ebi-a-GCST90018826	MR Egger	25.0007	16	0.0698124
ebi-a-GCST90018826	ebi-a-GCST90007526	Low hand grip strength (60 years and older) (EWGSOP) || id:ebi-a-GCST90007526	|| id:ebi-a-GCST90018826	Inverse variance weighted	25.3469	17	0.087209
Theheterogeneity analyses of liver cirrhosis on walking pace(1).
id.exposure	id.outcome	outcome	exposure	method	Q	Q_df	Q_pval
ebi-a-GCST90018826	ukb-b-4711	Usual walking pace || id:ukb-b-4711	|| id:ebi-a-GCST90018826	MR Egger	22.8663	15	0.0870202
ebi-a-GCST90018826	ukb-b-4711	Usual walking pace || id:ukb-b-4711	|| id:ebi-a-GCST90018826	Inverse variance weighted	23.342	16	0.104894
Theheterogeneity analyses of liver cirrhosis on appendicular lean mass(2).
id.exposure	id.outcome	outcome	exposure	method	Q	Q_df	Q_pval
finn-b-CIRRHOSIS_BROAD	ebi-a-GCST90000025	Appendicular lean mass || id:ebi-a-GCST90000025	|| id:finn-b-CIRRHOSIS_BROAD	MR Egger	32.2205	14	0.00372666
finn-b-CIRRHOSIS_BROAD	ebi-a-GCST90000025	Appendicular lean mass || id:ebi-a-GCST90000025	|| id:finn-b-CIRRHOSIS_BROAD	Inverse variance weighted	37.2248	15	0.00117326
Theheterogeneity analyses of liver cirrhosis on low grip strength(2).
id.exposure	id.outcome	outcome	exposure	method	Q	Q_df	Q_pval
finn-b-CIRRHOSIS_BROAD	ebi-a-GCST90007526	Low hand grip strength (60 years and older) (EWGSOP) || id:ebi-a-GCST90007526	|| id:finn-b-CIRRHOSIS_BROAD	MR Egger	26.6529	14	0.0213532
finn-b-CIRRHOSIS_BROAD	ebi-a-GCST90007526	Low hand grip strength (60 years and older) (EWGSOP) || id:ebi-a-GCST90007526	|| id:finn-b-CIRRHOSIS_BROAD	Inverse variance weighted	32.8204	15	0.00496974
Theheterogeneity analyses of liver cirrhosis on walking pace(2).
id.exposure	id.outcome	outcome	exposure	method	Q	Q_df	Q_pval
finn-b-CIRRHOSIS_BROAD	ukb-b-4711	Usual walking pace || id:ukb-b-4711	|| id:finn-b-CIRRHOSIS_BROAD	MR Egger	15.7408	14	0.329458
finn-b-CIRRHOSIS_BROAD	ukb-b-4711	Usual walking pace || id:ukb-b-4711	|| id:finn-b-CIRRHOSIS_BROAD	Inverse variance weighted	15.8862	15	0.389656

## Sheet: Sheet5
Supplementary Table S5: The pleiotropy analyses results
MR-PRESSO results`$`Distortion Test`$Pvalue
The pleiotropy analyses of appendicular lean mass on gastroesophageal reflux disease(1).
0.415
The results of appendicular lean mass on gastroesophageal reflux disease(2).
0.567
The results of appendicular lean mass on chronic pancreatitis(1).
0.053
The results of appendicular lean mass on chronic pancreatitis(2).
0.806
The results of appendicular lean mass on esophageal cancer(1).
0.975
The results of appendicular lean mass on esophageal cancer(2).
0.816
The results of appendicular lean mass on gastric cancer.
0.926
The results of appendicular lean mass on colorectal cancer(1).
0.415
The results of appendicular lean mass on colorectal cancer(2).
0.063
The results of appendicular lean mass on pancreatic cancer(1).
0.245
The results of appendicular lean mass on pancreatic cancer(2).
0.786
The results of appendicular lean mass on liver cancer(1).
0.837
The results of appendicular lean mass on liver cancer(2).
0.774
The results of appendicular lean mass on non-alcoholic fatty liver disease(1).
0.636
The results of appendicular lean mass on non-alcoholic fatty liver disease(2).
0.347
The results of appendicular lean mass on gastroduodenal ulcer(1).
0.359
The results of appendicular lean mass on gastroduodenal ulcer(2).
0.031
The results of appendicular lean mass on liver cirrhosis(1).
0.064
The results of appendicular lean mass on liver cirrhosis(2).
0.058
The results of low hand grip strength on gastroesophageal reflux disease(1).
0.308
The results of low hand grip strength on gastroesophageal reflux disease(2).
0.115
The results of low hand grip strength on chronic pancreatitis(1).
0.451
The results of low hand grip strength on chronic pancreatitis(2).
0.095
The results of low hand grip strength on esophageal cancer(1).
0.41
The results of low hand grip strength on esophageal cancer(2).
0.009
The results of low hand grip strength on gastric cancer.
0.304
The results of low hand grip strength on colorectal cancer(1).
0.596
The results of low hand grip strength on colorectal cancer(2).
0.386
The results of low hand grip strength on pancreatic cancer(1).
0.488
The results of low hand grip strength on pancreatic cancer(2).
0.554
The results of low hand grip strength on liver cancer(1).
0.255
The results of low hand grip strength on liver cancer(2).
0.873
The results of low hand grip strength on non-alcoholic fatty liver disease(1).
0.062
The results of low hand grip strength on non-alcoholic fatty liver disease(2).
0.497
The results of low hand grip strength on gastroduodenal ulcer(1).
0.411
The results of low hand grip strength on gastroduodenal ulcer(2).
0.304
The results of low hand grip strength on liver cirrhosis(1).
0.798
The results of low hand grip strength on liver cirrhosis(2).
0.111
The results of walking pace on gastroesophageal reflux disease(1).
0.699
The results of walking pace on gastroesophageal reflux disease(2).
0.769
The results of walking pace on chronic pancreatitis(1).
0.038
The results of walking pace on chronic pancreatitis(2).
0.073
The results of walking pace on esophageal cancer(1).
0.143
The results of walking pace on esophageal cancer(2).
0.165
The results of walking pace on gastric cancer.
0.444
The results of walking pace on colorectal cancer(1).
0.003
The results of walking pace on colorectal cancer(2).
0.174
The results of walking pace on pancreatic cancer(1).
0.691
The results of walking pace on pancreatic cancer(2).
0.379
The results of walking pace on liver cancer(1).
0.872
The results of walking pace on liver cancer(2).
0.84
The results of walking pace on non-alcoholic fatty liver disease(1).
0.087
The results of walking pace on non-alcoholic fatty liver disease(2).
0.052
The results of walking pace on gastroduodenal ulcer(1).
0.521
The results of walking pace on gastroduodenal ulcer(2).
0.707
The results of walking pace on liver cirrhosis(1).
0.226
The results of walking pace on liver cirrhosis(2).
0.161
The results of gastroesophageal reflux disease on appendicular lean mass(1).
0.337
The results of gastroesophageal reflux disease on low grip strength(1).
0.602
The results of gastroesophageal reflux disease on walking pace(1).
0.422
The results of gastroesophageal reflux disease on appendicular lean mass(2).
0.725
The results of gastroesophageal reflux disease on low grip strength(2).
0.109
The results of gastroesophageal reflux disease on walking pace(2).
0.632
The results of chronic pancreatitis on appendicular lean mass(1).
0.315
The results of chronic pancreatitis on low grip strength(1).
0.188
The results of chronic pancreatitis on walking pace(1).
0.127
The results of chronic pancreatitis on appendicular lean mass(2).
0.208
The results of chronic pancreatitis on low grip strength(2).
0.097
The results of chronic pancreatitis on walking pace(2).
0.944
The results of esophageal cancer on appendicular lean mass(1).
0.111
The results of esophageal cancer on low grip strength(1).
0.096
The results of esophageal cancer on walking pace(1).
0.062
The results of esophageal cancer on appendicular lean mass(2).
0.8
The results of esophageal cancer on low grip strength(2).
0.699
The results of esophageal cancer on walking pace(2).
0.408
The results of gastric cancer on appendicular lean mass(1).
0.912
The results of gastric cancer on low grip strength(1).
0.725
The results of gastric cancer on walking pace(1).
0.26
The results of colorectal cancer on appendicular lean mass(1).
0.95
The results of colorectal cancer on low grip strength(1).
0.894
The results of colorectal cancer on walking pace(1).
0.024
The results of colorectal cancer on appendicular lean mass(2).
0.127
The results of colorectal cancer on low grip strength(2).
0.898
The results of colorectal cancer on walking pace(2).
0.164
The results of pancreatic cancer on appendicular lean mass(1).
0.117
The results ofpancreatic cancer on low grip strength(1).
0.266
The results of pancreatic canceron walking pace(1).
0.33
The results of pancreatic cancer on appendicular lean mass(2).
/
The results of pancreatic cancer on low grip strength(2).
/
The results of pancreatic cancer on walking pace(2).
/
The results of liver cancer on appendicular lean mass(1).
0.011
The results ofliver cancer on low grip strength(1).
0.04
The results of liver canceron walking pace(1).
0.054
The results of liver cancer on appendicular lean mass(2).
<0.001
The results of liver cancer on low grip strength(2).
0.163
The results of liver cancer on walking pace(2).
0.799
The results of non-alcoholic fatty liver disease on appendicular lean mass(1).
0.864
The results of non-alcoholic fatty liver disease on low grip strength(1).
0.332
The results of non-alcoholic fatty liver disease on walking pace(1).
<0.001
The results of non-alcoholic fatty liver disease on appendicular lean mass(2).
<0.001
The results of non-alcoholic fatty liver disease on low grip strength(2).
0.363
The results of non-alcoholic fatty liver disease on walking pace(2).
0.797
The results of gastroduodenal ulcer on appendicular lean mass(1).
0.138
The results of gastroduodenal ulcer on low grip strength(1).
0.252
The results of gastroduodenal ulcer on walking pace(1).
0.464
The results of gastroduodenal ulcer on appendicular lean mass(2).
0.836
The results of gastroduodenal ulcer on low grip strength(2).
0.743
The results of gastroduodenal ulcer on walking pace(2).
0.183
The results of liver cirrhosis on appendicular lean mass(1).
0.879
The results of liver cirrhosis on low grip strength(1).
0.141
The results of liver cirrhosis on walking pace(1).
0.173
The results of liver cirrhosis on appendicular lean mass(2).
0.065
The results of liver cirrhosis on low grip strength(2).
0.737
The results of liver cirrhosis on walking pace(2).
0.42

## Sheet: Sheet6
Supplementary Table S6: The meta‑analysis results
The results of appendicular lean mass on gastroesophageal reflux disease.
OR 95%-CI z p-value
Common effect model 0.8607 [0.8345; 0.8877] -9.50 < 0.0001
The results of appendicular lean mass on chronic pancreatitis.
OR 95%-CI z p-value
Random effects model 0.9023 [0.7813; 1.0419] -1.40 0.1614
The results of appendicular lean mass on esophageal cancer.
OR 95%-CI z p-value
Random effects model 0.9998 [0.9993; 1.0002] -1.03 0.3017
The results of appendicular lean mass on gastric cancer.
pval	lo_ci	up_ci	or	or_lci95	or_uci95
0.00669811	0.0338643	0.21051	1.12997	1.03444	1.23431
The results of appendicular lean mass on colorectal cancer.
OR 95%-CI z p-value
Random effects model 0.9124 [0.7212; 1.1543] -0.76 0.4447
The results of appendicular lean mass on pancreatic cancer.
OR 95%-CI z p-value
Common effect model 1.0120 [0.8751; 1.1704] 0.16 0.8721
The results of appendicular lean mass on liver cancer.
OR 95%-CI z p-value
Common effect model 1.0000 [0.9998; 1.0003] 0.18 0.8605
The results of appendicular lean mass on non-alcoholic fatty liver disease.
OR 95%-CI z p-value
Common effect model 0.7981 [0.7281; 0.8749] -4.81 < 0.0001
The results of appendicular lean mass on gastroduodenal ulcer.
OR 95%-CI p-value
0.99902	0.998021	1.00002		0.0547676
The results of appendicular lean mass on liver cirrhosis.
OR 95%-CI z p-value
Common effect model 0.9409 [0.8434; 1.0497] -1.09 0.2755
The results of low hand grip strength on gastroesophageal reflux disease.
OR 95%-CI z p-value
Common effect model 1.1762 [1.0680; 1.2955] 3.30 0.0010
The results of low hand grip strength on chronic pancreatitis.
OR 95%-CI z p-value
Common effect model 1.3583 [0.9863; 1.8706] 1.88 0.0607
The results of low hand grip strength on esophageal cancer.
OR 95%-CI p-value
0.806335	0.533168	1.21946		0.307767
The results of low hand grip strength on gastric cancer.
OR 95%-CI p-value
0.928959	0.722203	1.19491	0.566172
The results of low hand grip strength on colorectal cancer.
OR 95%-CI z p-value
Common effect model 0.9997 [0.9965; 1.0028] -0.19 0.8456
The results of low hand grip strength on pancreatic cancer.
OR 95%-CI z p-value
Common effect model 1.7706 [1.2193; 2.5710] 3.00 0.0027
The results of low hand grip strength on liver cancer.
OR 95%-CI z p-value
Common effect model 1.0005 [0.9999; 1.0012] 1.59 0.1129
The results of low hand grip strength on non-alcoholic fatty liver disease.
OR 95%-CI z p-value
Common effect model 1.2105 [0.9609; 1.5250] 1.62 0.1049
The results of low hand grip strength on gastroduodenal ulcer.
OR 95%-CI z p-value
Common effect model 1.0017 [0.9991; 1.0044] 1.30 0.1945
The results of low hand grip strength on liver cirrhosis.
OR 95%-CI z p-value
Common effect model 1.3182 [0.9538; 1.8217] 1.67 0.0942
The results of walking pace on gastroesophageal reflux disease.
OR 95%-CI z p-value
Random effects model 0.1946 [0.0736; 0.5149] -3.30 0.0010
The results of walking pace on chronic pancreatitis.
OR 95%-CI p-value
0.352449	0.0894524	1.38867	0.136052
The results of walking pace on esophageal cancer.
OR 95%-CI z p-value
Common effect model 0.9997 [0.9958; 1.0036] -0.15 0.8770
The results of walking pace on gastric cancer.
OR 95%-CI p-value
0.806568	0.408842	1.59121	0.53519
The results of walking pace on colorectal cancer.
OR 95%-CI p-value
2.83464	1.03512	7.7626	0.0426467
The results of walking pace on pancreatic cancer.
OR 95%-CI z p-value
Common effect model 0.8706 [0.2930; 2.5864] -0.25 0.8030
The results of walking pace on liver cancer.
OR 95%-CI z p-value
Common effect model 0.9993 [0.9976; 1.0010] -0.81 0.4157
The results of walking pace on non-alcoholic fatty liver disease.
OR 95%-CI z p-value
Common effect model 0.4552 [0.2502; 0.8282] -2.58 0.0100
The results of walking pace on gastroduodenal ulcer.
OR 95%-CI z p-value
Random effects model 0.7125 [0.3061; 1.6587] -0.79 0.4317
The results of walking pace on liver cirrhosis.
OR 95%-CI z p-value
Common effect model 0.3343 [0.1368; 0.8171] -2.40 0.0163
The results of gastroesophageal reflux disease on appendicular lean mass.
beta 95%-CI z p-value
Random effects model -0.0408 [-0.1188; 0.0372] -1.02 0.305
The results of gastroesophageal reflux disease on low grip strength.
beta 95%-CI z p-value
Random effects model 0.1065 [-0.0750; 0.2880] 1.15 0.2502
The results of gastroesophageal reflux disease on walking pace.
beta 95%-CI z p-value
Random effects model -0.0794 [-0.1849; 0.0260] -1.48 0.1399
The results of chronic pancreatitis on appendicular lean mass.
beta 95%-CI z p-value
Common effect model 0.0016 [-0.0032; 0.0064] 0.65 0.5135
The results of chronic pancreatitis on low grip strength.
beta 95%-CI z p-value
Random effects model 0.0078 [-0.0267; 0.0422] 0.44 0.6585
The results of chronic pancreatitis on walking pace.
beta 95%-CI z p-value
Common effect model -0.0031 [-0.0059; -0.0004] -2.23 0.0259
The results of esophageal cancer on appendicular lean mass.
beta 95%-CI z p-value
Common effect model -0.0024 [-0.0095; 0.0048] -0.65 0.5144
The results of esophageal cancer on low grip strength.
beta 95%-CI z p-value
Common effect model 0.0386 [0.0157; 0.0616] 3.30 0.0010
The results of esophageal cancer on walking pace.
beta 95%-CI z p-value
Common effect model -0.0003 [-0.0060; 0.0053] -0.12 0.9075
The results of gastric cancer on appendicular lean mass.
b	se	pval	lo_ci	up_ci
0.00028985	0.0026561	0.913102	-0.0049161	0.0054958
The results of gastric cancer on low grip strength.
b	se	pval	lo_ci	up_ci
0.0239884	0.0124663	0.0543226	-0.000445601	0.0484223
The results of gastric cancer on walking pace.
b	se	pval	lo_ci	up_ci
-0.00259634	0.00159742	0.104091	-0.00572728	0.000534596
The results of colorectal cancer on appendicular lean mass.
beta 95%-CI z p-value
Common effect model -0.0031 [-0.0178; 0.0116] -0.41 0.6786
The results of colorectal cancer on low grip strength.
beta 95%-CI z p-value
Common effect model -0.0032 [-0.0337; 0.0274] -0.20 0.8396
The results of colorectal cancer on walking pace.
b	se	pval	lo_ci	up_ci
-0.00209642	0.0034949	0.548605	-0.00894641	0.00475358
The results of pancreatic cancer on appendicular lean mass.
beta 95%-CI z p-value
Random effects model -0.0001 [-0.0227; 0.0226] -0.01 0.9953
The results ofpancreatic cancer on low grip strength.
beta 95%-CI z p-value
Common effect model 0.0190 [-0.0017; 0.0396] 1.80 0.0719
The results of pancreatic canceron walking pace.
beta 95%-CI z p-value
Common effect model 0.0008 [-0.0024; 0.0040] 0.48 0.6288
The results of liver cancer on appendicular lean mass.
/
/
The results ofliver cancer on low grip strength.
b	se	pval	lo_ci	up_ci
0.0097817	0.0136819	0.474647	-0.0170347	0.0365981
The results of liver canceron walking pace.
beta 95%-CI z p-value
Random effects model -2.5962 [-8.7235; 3.5311] -0.83 0.4063
The results of non-alcoholic fatty liver disease on appendicular lean mass.
b	se	pval	lo_ci	up_ci
-0.0233691	0.0400165	0.559229	-0.101801	0.0550632
The results of non-alcoholic fatty liver disease on low grip strength.
beta 95%-CI z p-value
Common effect model 0.0103 [-0.0059; 0.0265] 1.25 0.2108
The results of non-alcoholic fatty liver disease on walking pace.
b	se	pval	lo_ci	up_ci
-0.00191608	0.00150827	0.203947	-0.00487229	0.00104012
The results of gastroduodenal ulcer on appendicular lean mass.
beta 95%-CI z p-value
Common effect model 0.0106 [-0.0064; 0.0275] 1.22 0.2210
The results of gastroduodenal ulcer on low grip strength.
beta 95%-CI z p-value
Common effect model -0.0348 [-0.0716; 0.0021] -1.85 0.0645
The results of gastroduodenal ulcer on walking pace.
beta 95%-CI z p-value
Common effect model -0.0048 [-0.0118; 0.0023] -1.33 0.1843
The results of liver cirrhosis on appendicular lean mass.
beta 95%-CI z p-value
Common effect model 0.0016 [-0.0044; 0.0077] 0.53 0.5973
The results of liver cirrhosis on low grip strength.
beta 95%-CI z p-value
Common effect model -0.0004 [-0.0107; 0.0099] -0.08 0.9389
The results of liver cirrhosis on walking pace.
beta 95%-CI z p-value
Common effect model -0.0005 [-0.0022; 0.0013] -0.54 0.5878

## Sheet: Sheet7
Supplementary Table S7: The mediation analysis results
Gastroesophageal reflux disease
result.id.exposure	result.exposure	result.id.outcome	result.outcome	result.nsnp	result.b	result.se	result.pval
ebi-a-GCST90000025	Appendicular lean mass || id:ebi-a-GCST90000025	ebi-a-GCST90000514	Gastroesophageal reflux disease || id:ebi-a-GCST90000514	375	-0.139695	0.0216477	1.09573e-10
finn-b-E4_METABOLIA	Metabolic disorders || id:finn-b-E4_METABOLIA	ebi-a-GCST90000514	Gastroesophageal reflux disease || id:ebi-a-GCST90000514	2	0.0667134	0.0307828	0.0302174
b se lo_ci up_ci or or_lci95 or_uci95
1 -0.0087 0.0045 -0.0183 -8e-04 0.9913 0.9819 0.9992
Total effect: -0.146470104
Nonalcoholic fatty liver disease
result.id.exposure	result.exposure	result.id.outcome	result.outcome	result.nsnp	result.b	result.se	result.pval
ebi-a-GCST90000025	Appendicular lean mass || id:ebi-a-GCST90000025	ebi-a-GCST90091033	Nonalcoholic fatty liver disease || id:ebi-a-GCST90091033	1417	-0.0600707	0.028471	0.0348677
finn-b-E4_METABOLIA	Metabolic disorders || id:finn-b-E4_METABOLIA	ebi-a-GCST90091033	Nonalcoholic fatty liver disease || id:ebi-a-GCST90091033	5	0.112353	0.0343477	0.00107155
b se lo_ci up_ci or or_lci95 or_uci95
1 -0.015 0.006 -0.027 -0.005 0.985 0.973 0.995
Total effect: -0.075831
